# Supplementary material for: Temperature affects organic acid, terpene and stilbene metabolisms in wine grapes during postharvest dehydration
Source: Front Plant Sci. 2023 Jan 30;14:1107954. doi: 10.3389/fpls.2023.1107954 (PMC9923099; doi:10.3389/fpls.2023.1107954)
Supplement: Supplementary file 2 [file Table_1.xlsx]

## Sheet: Datamatrix
						Withering time	T0	T0	T0	T1	T1	T1	T1	T1	T1	T2	T2	T2	T2	T2	T2	T0	T0	T0	T2	T2	T2	T2	T2	T2
						Withering condition	C	C	C	C-LT	C-LT	C-LT	C-HT	C-HT	C-HT	C-LT	C-LT	C-LT	C-HT	C-HT	C-HT	N	N	N	N-LT	N-LT	N-LT	N-HT	N-HT	N-HT
						Replicate	A	B	C	A	B	C	A	B	C	A	B	C	A	B	C	A	B	C	A	B	C	A	B	C
id	Compound	Adducts	m/z	Retention time (min)	Putative identification	Class
1	8,12_299,0568m/z		299.057	8.11868	Peonidin fragment	Anthocyanin	52.6815	44.2753	55.7641	39.3569	34.6879	34.3191	47.228	37.8292	37.2567	41.7349	33.0147	41.0594	41.066	46.3852	40.3581	48.5734	36.0196	41.3492	50.3776	41.31	31.4971	46.2069	40.9257	38.082
2	6,58_645,1228m/z		645.123	6.57665			180.959	203.772	254.423	152.292	151.027	172.445	147.343	150.46	136.973	144.55	162.981	163.897	122.024	122.339	110.696	214.816	210.178	153.279	149.208	118.934	127.239	123.299	123.225	128.16
3	6,62_639,1536m/z		639.154	6.61858			6.61331	9.5437	4.69252	2.76611	16.1825	8.26482	20.7405	9.75787	13.8322	63.5918	43.3251	94.962	29.6021	27.6459	30.0476	28.3342	14.7339	25.8747	179.013	90.1147	34.0239	112.381	43.3421	56.8807
4	7,37_461,0730m/z		461.073	7.36863	Quercetin 3-O-glucoside, isotope	Flavonol	16.1723	20.3964	9.51693	23.9627	36.016	25.3444	26.8046	21.8131	41.0089	48.6251	31.3996	46.032	12.3695	11.3133	9.60776	98.2017	72.6901	108.739	114.493	83.4267	62.5679	83.4992	58.8965	69.2936
5	5,58_461,0678m/z		461.068	5.57502			42.7548	31.5079	30.2868	33.6179	25.3876	26.6784	29.2543	28.7661	32.9094	29.6509	28.126	32.9629	28.7146	27.1047	29.3249	32.7229	32.6806	42.3931	31.3221	34.7795	28.4604	37.0413	30.6863	28.8405
6	5,17_575,1186m/z		575.119	5.16853	Procyanidin dimer 1	Flavan-3-ols	855.984	985.386	940.468	787.77	694.58	774.489	659.664	633.247	653.564	630.078	639.849	664.071	596.162	588.925	574.027	966.406	1061.45	688.002	702.684	643.312	671.775	608.31	646.124	676.355
7	7,38_447,0918m/z		447.092	7.37912			26.595	41.4813	45.9255	34.5591	30.5245	31.4798	30.9474	29.7598	26.1163	24.6061	30.2905	34.2279	24.012	24.5552	23.1123	56.1657	50.19	37.0757	46.7454	34.0872	34.1658	35.9437	41.8845	37.6191
8	7,70_447,0926m/z		447.093	7.70173	Kaempferol 3-O-galactoside	Flavonol	116.471	80.7598	51.3434	678.291	834.729	442.99	264.575	269.272	450.34	746.764	521.023	913.732	53.2674	37.0533	79.1945	2775.7	2231.88	3759.18	2855.04	2090.63	1780.17	1486.65	1565.18	2048.38
9	7,94_507,1135m/z		507.114	7.94283	Syringetin-O-hexoside	Flavonol	1169.52	1037.76	1301.9	819.382	783.092	715.121	1038.31	873.275	900.98	1034.93	867.063	1084.03	1077.46	1181.94	1001.75	890.445	712.166	756.729	954.199	847.204	598.517	1185.68	873.952	783.201
10	5,94_507,1137m/z		507.114	5.94193	Peonidin-3-O-glucoside, formic acid adduct	Anthocyanin	3897.26	4427.94	4692.53	2816.61	2642.38	3180.62	3447.06	2973.87	3338.88	3965.55	2851.47	3514.16	3684.52	3784.9	3356.57	8605.4	6841.29	6921.83	9141.02	7729.17	5151.08	7040.38	4475.68	6064.82
11	8,12_629,1282m/z		629.128	8.11868			248.91	203.007	261.926	183.022	156.048	156.872	191.127	160.402	161.002	171.969	134.876	164.577	165.204	178.146	157.827	220.773	174.806	135.313	198.921	190.384	108.292	168.073	135.578	167.985
12	8,16_269,0451m/z		269.045	8.16062			40.6352	35.2059	45.1509	44.8991	34.3737	40.2554	48.1204	37.8633	41.696	42.3954	36.5706	45.916	35.6856	36.5626	38.284	70.2209	59.3497	62.2618	76.0209	55.1478	44.3282	34.0122	43.1566	59.5142
13	7,97_477,1031m/z		477.103	7.9743	Isorhamnetin 3-O-hexoside	Flavonol	2504.57	2340.91	2268.32	2498.7	3429.75	2231.48	2790.29	2579.16	3182.82	4071.84	2922.78	5046.83	2212.61	2112.09	2236.8	5907.39	4276.85	5211.24	9153.72	6892.58	4542.86	7803.02	4783.05	5937.37
14	6,39_285,0399m/z		285.04	6.39033	Taxifolin, fragment of taxifolin-3-O-hexoside	Flavanonol	58.1015	48.7592	65.7689	68.0562	58.9813	84.6632	56.4359	47.456	43.6521	61.5721	44.3202	51.3901	31.5379	31.2142	31.4031	144.392	138.814	126.884	116.185	97.233	75.7949	50.3167	49.6406	103.914
15	7,55_285,0400m/z		285.04	7.54685	Taxifolin, fragment of astilbin	Flavanonol	400.082	378.539	447.62	364.596	306.739	336.078	410.503	363.872	366.039	385.077	310.959	386.476	309.678	319.356	285.504	538.953	492.282	508.347	560.191	450.801	383.174	388.886	368.023	475.487
16	6,49_609,1448m/z		609.145	6.49278			1.21075	1.94994	5.84126	0.599655	1.63702	1.02347	2.71638	0.081062	2.61472	35.5833	16.5706	41.1808	1.42409	0.12276	2.70944	114.722	44.8112	79.1162	120.9	65.8376	64.3304	100.089	36.8381	76.3658
17	7,10_609,1443m/z		609.144	7.09845	Quercetin-3-O-rutinoside	Flavonol	591.261	339.16	643.135	477.114	446.232	406.149	665.05	581.848	698.922	725.663	421.864	686.597	240.484	256.732	220.83	3872.1	3138.38	4447.56	1923.7	1369.07	1104.96	802.37	1445.89	1159.83
18	7,07_477,1028m/z		477.103	7.067			25.4243	19.7974	20.8151	15.2296	10.2046	14.1578	17.6944	7.83563	16.0194	22.8835	7.4823	14.7419	17.2109	20.0398	13.109	59.8929	57.1525	55.433	53.3294	44.9491	33.589	74.381	26.7057	48.9897
19	6,31_449,1080m/z		449.108	6.30647	Dihydrokaempferol-O-galactoside	Flavanonol	725.308	773.04	781.995	731.063	587.712	630.664	770.257	758.505	735.309	661.841	609.906	681.245	540.499	532.695	540.297	806.737	849.429	731.358	718.041	643.072	623.38	641.984	643.276	674.582
20	5,97_449,1079m/z		449.108	5.97338			83.3253	82.3084	89.7445	77.7819	67.0663	71.1	84.1254	91.3079	77.456	78.0896	68.4957	89.7235	68.4005	65.5718	67.5173	148.185	153.52	118.841	155.451	98.9112	95.7294	94.8393	88.6402	109.429
21	6,98_449,1083m/z		449.108	6.98313	Dihydrokaempferol-hexoside	Flavanonol	1382.72	1297.02	1426.37	2063.94	1898.36	2463.2	1571.06	1386.66	1447.75	1657.35	1356.06	1591.71	926.016	932.478	1035.63	4472.39	4016.65	3608.08	3158.86	2825.99	2524.85	1376.89	1770.24	3013.73
22	4,91_371,0973m/z		371.097	4.90883			35.5282	23.9557	24.1677	30.2641	26.9769	28.2178	23.3238	25.5043	23.8786	22.3569	22.9493	31.7315	22.1261	23.7898	22.7386	50.8326	39.4559	36.2174	28.1732	29.8417	24.5974	26.6786	26.7028	26.7488
23	8,39_463,0878m/z		463.088	8.39125			74.786	80.528	74.0536	77.8736	81.2574	62.1245	76.9068	63.9143	75.7448	75.3393	67.7835	100.267	44.1184	40.4465	48.9222	164.364	125.127	143.854	189.265	145.414	110.731	134.9	114.088	146.413
24	7,88_448,1000n	M-H, 2M-H	447.093	7.87993	Kaempferol 3-O-glucoside	Flavonol	2106.78	1614.28	1507.97	4957.72	5994.09	3306.66	3016.34	2904	4146.57	5092.33	3888.61	7135.56	1014.57	846.518	1268.01	14456	11777.5	17451	15431.1	12049.8	9812.39	8897.39	9211.24	11604.1
25	6,48_895,2045m/z		895.205	6.4823			282.803	300.505	330.509	268.901	225.31	270.756	250.986	237.972	241.718	228.833	264.758	256.193	209.037	220.358	187.607	295.528	353.795	306.793	287.072	286.146	298.05	279.657	268.181	297.524
26	5,48_448,0996n	M-H, M+FA-H	447.092	5.48305	Cyanidin-3-O-glucoside	Anthocyanin	2266.78	2932.2	2671.59	1779.96	1758.62	1857.2	2440.55	2219.75	2574.45	2756.15	1769.67	2408.84	2156.42	2237.45	1827.11	10185.2	9153.35	8194.52	12132.6	9291.15	6775.17	9203.49	4430.78	7539.07
27	5,65_349,0917m/z		349.092	5.6484			278.678	174.969	286.512	111.864	120.129	93.9054	137.833	125.875	127.155	155.165	120.837	138.271	134.728	146.525	111.961	95.4043	55.4802	55.5832	51.5433	43.6636	29.7967	68.7953	42.9612	31.503
28	7,21_433,1131m/z		433.113	7.21377			47.7277	55.8143	57.0804	39.9209	48.872	42.8845	50.6112	45.1196	53.8045	47.5732	40.6199	50.9714	41.9153	43.1847	38.5175	86.7509	80.428	84.8925	92.7942	76.672	77.8486	86.4101	76.5866	85.5446
29	7,55_450,1158n	M-H, M+Na-2H, M+Cl, M+FA-H, 2M-H	449.109	7.54685	Taxifolin-3-O-rhamnoside (Astilbin)	Flavanonol	23382.3	22042.1	26717.5	20944.2	18185.3	19404.3	23727.3	20308.6	21021	22000.7	18241.9	23277.8	18442.8	18864.6	17662.4	31920.3	28664.6	30130.8	34164.7	27044.4	22049.1	22576.5	21035.6	28066
30	5,58_325,0922m/z		325.092	5.57502			221.716	214.211	226.143	219.731	194.613	195.547	222.483	192.187	212.939	206.211	172.031	195.252	180.829	186.216	176.378	204.791	206	217.418	167.065	162.359	157.964	191.226	177.995	155.274
31	7,06_433,1131m/z		433.113	7.05652			29.384	30.4313	27.6211	32.3472	20.287	25.4333	30.9503	27.0072	29.7286	33.1429	22.0277	31.1403	24.1069	21.8246	24.1716	64.222	44.9366	45.8568	60.3896	41.3054	40.0125	64.1615	38.5327	56.3577
32	6,53_495,1133m/z		495.113	6.53472			63.6319	61.1514	67.1675	51.215	52.2771	42.2902	68.9576	64.2042	69.1251	68.3011	55.6688	78.8356	57.4953	58.2014	54.3476	135.214	89.6232	118.45	160.152	109.485	77.0456	115.477	95.8136	125.22
33	7,08_345,0607m/z		345.061	7.07748			91.4396	81.2475	93.1314	53.5002	59.0421	50.5657	68.3718	57.4783	65.3953	62.0264	41.41	49.0465	61.6284	71.562	54.6374	118.335	109.726	85.464	84.9795	61.369	43.3645	99.1265	52.0892	58.5878
34	5,67_325,0921m/z		325.092	5.66937			119.999	124.018	127.839	1257.48	328.016	1025.02	1361.76	755.354	689.024	2316.68	1620.35	1737.51	1871.79	2035.55	1858.66	151.408	155.481	176.19	831.292	807.398	332.676	909.017	706.349	646.472
35	5,24_345,0609m/z		345.061	5.24192			30.8059	29.6476	34.5505	24.6305	18.6249	15.2924	24.2461	17.0014	23.5212	24.7865	23.2176	28.2777	21.1816	19.4521	18.8384	64.3995	66.1742	50.8902	54.3766	45.4478	31.9099	88.644	42.1429	46.805
36	5,95_495,1133m/z		495.113	5.95242			629.398	646.162	744.571	465.543	408.075	462.434	559.27	492.753	508.466	599.765	451.462	539.725	527.422	534.334	495.82	1196.33	956.327	997.224	1300.02	992.887	659.582	1016.39	637.852	833.762
37	5,88_325,0920m/z		325.092	5.87903			153.865	127.067	152.812	345.431	224.584	524.808	636.519	391.537	353.916	905.779	735.549	731.483	763.329	829.486	762.419	178.141	156.1	162.792	274.317	267.869	172.963	338.663	255.623	260.926
38	8,57_432,1045n	M-H, M+FA-H	431.097	8.56708			159.475	127.39	107.97	364.322	372.129	195.357	198.84	179.811	278.99	242.404	186.182	440.707	55.9159	39.5124	83.6405	593.676	499.846	518.776	637.587	507.473	405.738	298.242	419.684	517.974
39	6,87_495,1135m/z		495.114	6.86782			28.5645	32.3707	31.6506	17.1699	18.6493	22.3822	24.3596	25.9589	32.2911	42.6156	27.3783	37.5158	42.935	42.4752	35.5113	51.8857	36.9934	46.9956	103.705	70.7191	47.8895	66.3391	45.411	62.8641
40	6,86_627,1560m/z		627.156	6.85733			160.763	189.475	263.328	195.16	140.21	180.108	227.386	144.612	177.031	240.896	214.398	254.296	261.703	268.204	282.527	228.964	185.023	190.614	378.536	252.094	142.768	237.207	204.983	241.68
41	8,46_265,0501m/z		265.05	8.46463			54.793	51.6053	39.5443	55.2841	24.5256	41.4304	46.9008	37.3626	54.3446	126.407	77.8385	93.6824	179.928	189.981	163.241	38.4053	39.5656	75.999	68.8565	73.3255	63.6091	73.0141	46.0911	59.2421
42	6,84_286,0472n	M-H, 2M-H	571.069	6.83637			101.944	94.2737	100.735	98.3348	64.0296	87.294	104.51	82.6999	88.7792	152.143	110.506	136.044	162.813	157.118	158.472	109.811	106.021	118.062	146.143	114.163	95.0165	100.182	93.4768	116.544
43	5,94_300,0621n	M-H, M+FA-H	345.061	5.94193			1460.72	1499.62	1799.07	1077.01	914.806	1015.85	1248.02	998.446	1100.28	1264.99	996.261	1218.27	1174.16	1238.77	1100.96	2546.99	2029	2091.01	2517.12	2039.72	1284.31	2039.85	1411.36	1696.51
44	7,05_315,0503m/z		315.05	7.04603			68.3288	70.2708	74.6777	47.6925	43.6171	56.4568	59.0066	47.8984	55.2886	66.6053	32.9118	49.5898	62.8777	69.075	54.7175	147.435	119.173	124.846	115.12	97.6963	74.8574	126.321	60.0716	84.4664
45	5,19_315,0503m/z		315.05	5.1895			27.4382	29.7135	28.6051	22.7865	15.3544	20.101	12.4009	10.8322	21.1167	23.4372	20.9452	26.5543	22.8139	21.2035	21.6982	93.2515	96.2014	79.5273	94.8168	79.1752	67.9043	138.257	48.1792	75.1246
46	6,74_347,0764m/z		347.076	6.74438			411.337	321.839	434.37	141.389	95.5625	190.309	101.383	91.9469	142.526	135.254	41.6448	20.7301	30.5156	19.7594	15.3203	247.074	185.096	180.581	43.1784	41.2138	29.493	30.1008	21.4359	27.9836
47	8,17_347,0765m/z		347.076	8.1711			88.5584	73.9286	97.7584	48.3475	42.8125	40.1625	47.7155	36.9416	47.5979	40.4409	26.9309	28.7118	35.5592	35.5571	31.6704	102.515	74.7287	69.475	49.1904	22.1097	15.3168	32.352	13.605	23.6075
48	5,46_451,1208m/z		451.121	5.46208			9.50301	54.1242	195.796	31.7188	27.9455	46.7252	43.1053	148.075	3.70297	13.0452	87.6023	31.5443	15.0327	16.7309	3.38557	29.1302	22.5933	10.776	25.1404	10.2252	7.36395	14.1924	4.55154	9.46972
49	5,99_329,0658m/z		329.066	5.99197			948.451	906.314	1119.91	607.831	547.882	567.437	770.671	600.582	627.795	761.257	603.369	727.411	686.965	721.144	657.798	1406.69	1164.54	1167	1293.11	1009.92	614	1098.5	802.119	901.709
50	4,13_343,1028m/z		343.103	4.12735			19.8297	17.3946	23.1373	26.0554	22.773	17.6073	33.7235	29.7059	27.3607	27.4646	16.422	28.791	31.1716	33.5151	32.3172	17.1474	13.7466	20.0117	35.8703	22.6664	19.7627	23.6881	17.8878	19.2995
51	6,68_329,0666m/z		329.067	6.68148			32.4173	27.8375	38.8504	17.5998	13.438	18.6813	15.8221	13.58	17.4034	24.2279	14.5147	14.5075	18.8975	20.0842	17.3909	40.2389	34.0535	31.2505	30.1007	24.3557	10.7928	28.7927	19.4629	18.4036
52	6,23_289,0713m/z		289.071	6.23308	Epicatechin	Flavan-3-ols	2930.42	4322.58	6933.32	2514.38	2871.98	2717	3818.78	2609.75	1836.93	1621.49	4590.76	3767.95	2159.83	2081.57	1342.67	1916.55	1559.23	1036.86	868.003	867.122	999.981	899.675	975.135	882.852
53	7,37_464,0950n	M-H, 2M-H	463.088	7.36863	Quercetin 3-O-glucoside	Flavonol	8646.93	7390.39	7218.71	13207.1	17900	10266.6	11302.3	10372.2	14129.5	17625	12243.1	22518.4	5197.6	4663.16	5704.84	41484.3	33409.3	43660.2	58777	41481.1	28429.1	33355.6	25613.7	35142.2
54	10,47_567,1266m/z		567.127	10.4655			34.389	55.025	30.1288	477.435	117.517	374.328	296.582	175.607	136.399	600.383	318.14	286.706	434.69	568.373	367.361	46.8655	57.1701	91.4395	310.752	194.816	126.844	221.038	173.856	151.566
55	5,32_451,1230m/z		451.123	5.3153			26.9909	226.222	217.609	160.549	139.921	70.6593	101.083	306.303	31.2746	24.9029	218.211	126.781	49.3072	46.0819	27.8083	28.7563	15.6315	13.3504	26.3566	19.8398	20.4261	22.6093	28.4378	30.295
56	8,08_317,0657m/z		317.066	8.07675			64.0052	54.4527	67.309	32.8027	25.8539	33.7274	37.5561	33.2761	40.1757	38.9374	22.7055	37.9996	40.4376	40.1378	35.9807	130.411	77.07	84.151	153.255	71.3441	33.0153	70.6276	30.4804	44.9693
57	5,64_307,0815m/z		307.082	5.63792			61.62	98.9632	124.345	53.4424	93.5432	60.9808	43.0299	44.7725	28.3565	43.2073	75.1567	62.9976	35.7988	31.6519	27.1353	91.7601	71.3827	39.3921	36.1819	30.1174	33.6854	27.7453	28.9376	37.5257
58	9,46_567,1266m/z		567.127	9.46388			51.8948	26.2509	28.6862	30.7141	15.9227	19.3714	30.0298	25.4288	32.329	96.8964	52.4974	74.3077	167.384	174.985	145.884	7.89447	14.4178	26.0743	40.8748	47.6939	37.8108	51.2128	30.9587	30.9271
59	6,81_317,0659m/z		317.066	6.8073			317.379	298.186	334.924	108.007	49.6242	190.653	56.131	67.3006	127.054	123.604	17.1101	0	13.1352	0	0	251.108	170.088	199.897	11.3576	13.6115	19.9756	0	0	0
60	7,88_515,0799m/z		515.08	7.87993	Kaempferol 3-O-glucoside, formic acid and sodium adduct	Flavonol	233.289	181.46	172.767	504.429	631.046	323.071	316.514	297.434	424.467	518.214	377.859	745.891	97.6509	78.3377	125.122	1601.22	1259.13	1910.41	1714.24	1280.58	1003.23	939.195	961.961	1247.89
61	7,70_515,0803m/z		515.08	7.70173	Kaempferol 3-O-galactoside, formic acid and sodium adduct	Flavonol	5.22586	0	0	67.9535	77.0827	34.4151	16.2116	22.9004	37.4137	76.7266	44.0128	105.375	1.35098	0.51129	2.8991	318.856	252.881	429.386	329.549	243.044	191.038	164.779	182.022	237.321
62	4,53_451,0821m/z		451.082	4.53382			320.85	288.581	294.909	376.87	358.297	340.695	329.623	328.752	323.339	309.659	260.936	330.159	213.008	208.955	215.702	592.731	533.872	489.486	501.996	420.486	438.139	385.703	438.455	475.901
63	3,84_481,0584m/z		481.058	3.8362			46.4739	39.2043	39.4307	34.0521	37.9503	29.345	41.2104	38.2632	39.9918	49.2209	33.7902	54.6802	37.9995	35.7202	38.1793	89.9588	64.5207	70.5265	114.296	82.2708	60.1737	101.609	72.4783	88.1355
64	7,69_489,1031m/z		489.103	7.69123			569.609	519.653	561.01	548.697	523.161	491.723	597.488	493.304	536.783	522.262	409.058	544.451	457.001	461.1	438.828	693.944	573.167	636.175	659.451	630.074	478.855	574.922	461.743	595.075
65	6,98_270,0524n	M-H, 2M+FA-H	585.085	6.98313	Dihydrokaempferol-hexoside, 2x(formic acid and sodium adduct)	Flavanonol	33.8236	50.2933	52.7093	55.9572	63.8622	88.1391	50.1127	32.9283	33.8863	32.8883	32.7807	42.3278	13.1282	10.5293	15.3258	215.126	174.052	133.344	113.536	96.8048	80.5826	34.453	68.4235	111.189
66	2,61_809,1556m/z		809.156	2.60633			232.213	248.051	232.232	260.214	233.034	240.347	215.328	182.036	185.179	236.155	203.296	234.016	224.752	213.991	240.237	256.354	222.852	197.953	199.265	152.326	182.543	180.278	189.816	199.628
67	1,58_379,0832m/z		379.083	1.58373			86.7159	82.6091	91.0233	105.091	88.71	73.7916	110.149	85.6647	94.3903	125.804	100.683	107.499	132.045	131.842	113.722	71.3625	62.5697	63.2337	67.2979	71.4657	61.6622	78.1978	55.0935	72.9376
68	8,22_463,1220m/z		463.122	8.22352			159.928	165.927	115.313	138.169	146.075	109.786	137.044	156.496	174.566	203.953	165.114	215.104	213.71	227.824	187.353	271.59	251.546	309.931	437.877	360.887	362.352	394.851	355.75	425.565
69	5,07_451,1234m/z		451.123	5.06608			111.329	126.756	163.591	139.519	125.016	146.939	104.505	122.311	89.3268	78.968	110.603	84.3118	54.7763	51.2704	52.5887	232.131	201.544	156.253	111.304	93.6425	116.819	83.4924	73.7018	115.115
70	8,23_417,0819m/z		417.082	8.234			39.1769	29.4684	27.7496	87.9791	96.4508	47.0144	61.7971	50.667	80.0208	63.2189	53.9806	110.159	13.3379	11.3372	17.0979	190.83	156.754	195.601	191.21	153.561	128.525	93.2495	118.871	156.007
71	2,46_215,0325m/z		215.032	2.45957			58.4328	51.4289	56.6907	54.1503	51.7166	47.6276	52.2973	43.5308	50.2558	49.4459	38.7586	45.7882	44.3493	40.4425	45.6687	51.3107	48.8884	53.2414	45.107	39.2573	40.7752	46.3688	35.4912	41.8052
72	1,60_215,0326m/z		215.033	1.6047			505.807	473.741	476.801	457.882	437.67	428.769	452.495	411.773	416.267	423.457	382.377	400.823	415.901	416.669	417.273	439.044	451.932	452.156	405.628	401.481	356.518	417.064	380.902	372.433
73	9,01_567,1264m/z		567.126	9.005			93.9144	69.2564	60.7722	147.334	37.5203	92.1527	99.2021	80.6279	91.9752	213.879	89.2428	100.447	225.028	277.671	167.784	24.4231	36.0387	78.2934	85.0246	71.8357	74.3011	99.6937	73.9326	68.9151
74	7,26_509,0956m/z		509.096	7.2638			51.1938	50.9021	67.1876	39.8686	52.196	43.8391	43.2951	41.4484	30.1009	61.5981	47.3614	83.4138	32.3107	30.0106	24.2631	112.207	81.666	85.2905	126.261	101.134	80.8389	121.391	64.4861	88.3185
75	10,96_567,1266m/z		567.127	10.9559			10.6736	14.0143	9.86404	46.2004	18.806	34.4493	20.1859	13.6068	19.52	75.6485	39.304	34.5587	50.7048	60.7823	34.3867	14.5775	16.6379	22.8619	29.6498	22.6988	29.2093	29.5361	22.7719	20.9259
76	7,45_487,0872m/z		487.087	7.4525			23.1199	26.9438	36.694	26.5211	24.275	28.6104	25.63	24.6358	25.736	28.0737	23.4934	32.7073	26.2446	26.2968	21.5282	47.1812	38.9308	32.8572	34.6296	32.5382	24.9378	33.4653	34.1013	40.9799
77	8,46_567,1264m/z		567.126	8.46463			260.774	215.572	194.467	264.258	133.803	181.034	241.518	206.15	265.768	560.937	361.873	403.716	812.756	826.397	733.549	161.666	218.131	342.036	319.055	317.3	306.431	338.515	208.211	261.199
78	3,84_413,0695m/z		413.069	3.8362			33.6372	33.2263	35.4899	28.3288	33.1998	26.0603	29.9308	39.1305	33.7924	47.3261	33.1871	45.6037	28.5533	30.5398	25.3329	108.459	78.9281	96.9392	145.326	87.3005	69.6028	112.239	74.8753	103.946
79	1,56_591,1776m/z		591.178	1.56277			772.886	670.688	765.244	765.298	770.6	704.922	734.515	629.236	709.507	749.448	701.234	695.081	720.843	612.72	764.518	983.728	927.718	843.404	783.484	732.652	727.125	809.835	762.122	859.881
80	6,44_625,1403m/z		625.14	6.44037			121.32	100.981	117.737	111.051	200.019	136.247	159.437	104.585	136.804	473.672	292.483	501.875	154.285	162.035	143.205	409.943	323.567	395.911	1294.59	621.62	456.535	817.216	429.065	534.701
81	7,71_435,1285m/z		435.129	7.7122			142.389	122.738	128.43	119.509	115.881	124.993	130.931	131.413	134.015	117.995	132.33	128.643	82.192	88.7313	77.3043	189.348	180.348	178.26	163.867	158.689	130.191	154.973	155.714	159.18
82	6,90_303,0505m/z		303.05	6.89927			29.7711	27.5803	33.3329	13.1711	11.4658	18.2174	26.5286	14.1357	20.8362	24.8007	14.4917	24.9663	21.6732	21.0705	16.3001	119.566	71.8836	85.2401	117.666	63.8532	27.1264	56.3835	16.3323	40.9038
83	3,22_735,2198m/z		735.22	3.22007			518.888	553.788	545.525	548.955	469.286	489.565	548.707	432.765	467.864	527.176	460.038	565.658	544.796	604.974	551.325	588.886	535.033	452.572	495.762	398.322	456.15	445.522	450.177	413.048
84	3,73_607,1087m/z		607.109	3.73137			88.1667	58.8599	63.785	85.5104	63.7881	66.1078	59.4166	52.2121	67.924	73.4433	50.8818	57.7011	34.3993	36.9867	36.7435	168.161	110.196	123.023	99.1039	69.9589	76.0704	79.7494	81.2469	96.85
85	5,90_487,1455m/z		487.146	5.9			44.359	44.7332	54.9497	37.2979	36.2373	42.4048	44.2452	49.4263	46.2351	60.8898	50.5173	53.7641	68.792	60.9181	69.4566	37.0025	46.7624	36.294	76.2368	58.3998	38.5643	73.7403	43.9178	53.3645
86	8,43_481,1340m/z		481.134	8.43318			473.707	430.992	470.38	433.358	410.357	416.514	474.655	456.696	455.602	428.121	357.667	416.215	333.634	336.194	331.025	675.256	643.629	601.926	519.32	450.22	492.775	484.364	440.592	490.957
87	3,45_735,2195m/z		735.219	3.4507			220.506	232.231	252.769	232.193	199.266	212.875	213.261	198.238	183.482	225.368	181.6	229.805	213.8	212.661	211.324	261.028	244.464	200.858	233.115	174.591	214.289	186.113	211.02	193.91
88	8,16_503,1176m/z		503.118	8.16062			2822.22	2768	2661.9	2398.8	2154.26	2149.88	2261.52	2250.02	2386.93	2332.89	2048.19	2534.9	2497.34	2568.66	2296.9	3229.34	2995.3	3411.48	2761.94	2975.75	3083.5	3690.91	2595.27	3228.33
89	6,90_255,0658m/z		255.066	6.89927			31.2655	19.0405	19.9053	38.264	18.706	22.3704	29.706	17.4231	31.1546	94.4559	60.1917	67.2109	128.769	124.923	124.283	15.7964	17.8911	27.748	46.6987	43.0093	29.0291	44.2493	21.7555	31.5837
90	5,89_503,1158m/z		503.116	5.88952			262.039	214.218	259.335	177.474	198.395	283.808	198.239	184.048	180.973	182.653	151.607	157.822	121.082	105.259	118.536	382.55	392.613	303.262	249.085	204.572	245.904	179.727	195.17	249.213
91	5,38_303,0503m/z		303.05	5.3782			22.7716	24.8174	27.6283	16.5865	18.2257	18.4007	19.5328	18.0844	22.4439	24.3453	16.5737	20.5608	16.8588	15.9698	16.5697	47.273	43.6245	40.5806	47.0404	27.555	24.3995	27.228	25.8167	30.8162
92	6,90_534,1392m/z		534.139	6.89927			213.405	146.054	176.114	263.713	162.436	197.64	229.173	181.672	247.421	491.623	356.435	413.779	634.43	627.74	612.565	132.042	133.829	212.208	259.25	260.914	229.021	253.564	178.949	217.71
93	4,53_389,1083m/z		389.108	4.53382			14.8452	10.0154	9.76596	20.9504	18.7748	15.0937	11.8587	16.513	13.394	14.5694	12.0789	22.2217	11.6039	15.2976	12.2932	34.4763	29.3047	30.0907	33.6271	26.9107	23.1704	23.3721	27.9199	31.0832
94	4,88_467,1182m/z		467.118	4.87738			28.0414	54.0748	46.4521	37.9885	35.3692	52.0721	51.3585	45.367	49.5025	59.9452	42.0313	44.7432	55.6549	63.8042	40.8328	75.5192	66.7987	56.7733	143.165	110.577	82.935	89.1124	49.8559	80.4028
95	4,41_483,1131m/z		483.113	4.40802			20.6794	19.2687	19.0449	14.4809	12.748	15.1931	16.9686	15.3577	20.8603	40.2571	15.1348	19.3664	27.4819	33.6066	23.3472	12.9313	21.1512	15.6323	33.4875	29.1285	27.9454	28.2808	18.9969	30.013
96	4,55_303,0502m/z		303.05	4.55478			17.6829	16.922	20.7518	14.1114	17.5242	14.6854	12.6102	16.2367	11.6464	13.519	10.4972	12.1343	6.23531	4.41393	7.60099	35.6023	25.2743	25.7587	18.0841	16.0039	16.8428	18.0188	17.0261	20.1644
97	5,65_303,0503m/z		303.05	5.6484			19.5879	30.3379	41.6703	18.6017	33.9274	22.2212	12.0734	14.4047	15.7713	16.3839	22.873	20.6352	11.4834	12.6124	8.33159	34.4251	22.4413	11.9654	14.246	15.8539	14.4926	14.0169	12.2836	8.88736
98	4,30_533,1505m/z		533.151	4.29508			45.6913	42.9507	39.7902	80.4189	40.6331	71.3549	89.0246	63.1692	48.6826	104.839	74.5931	86.0296	84.2368	94.7018	83.8459	73.0682	61.9999	48.6529	35.7612	44.1389	20.0841	30.7536	31.2254	30.515
99	10,67_271,0610m/z		271.061	10.6728	Naringenin (I.S.)	Flavanone	6112.15	6120.14	6014.78	5884.76	6193.42	6122.94	6009.89	6161.58	6014.21	5955.47	6039.45	5930.76	5948.37	5875.34	5958.71	6283.59	6160.39	6107.07	6210.21	6218.5	6265.09	6163.38	6200.89	6262.08
100	7,55_303,0504m/z		303.05	7.54685	Taxifolin, fragment of astilbin	Flavanonol	153.583	137.232	174.716	137.415	115.796	121.919	157.157	138.691	140.255	141.337	114.82	151.149	125.455	127.394	127.216	197.517	186.595	196.36	218.724	179.439	148.747	168.464	147.694	187.662
101	5,65_481,1327m/z		481.133	5.6484			598.006	698.696	705.163	542.681	461.872	504.875	606.917	594.746	641.066	705.413	561.77	598.61	750.652	718.674	692.538	529.027	487.107	505.029	805.325	767.592	586.112	687.556	552.002	633.706
102	4,32_607,1096m/z		607.11	4.32417			125.27	96.7205	85.4716	125.475	110.332	82.1541	82.9557	93.4192	87.5899	95.3423	77.9061	103.641	57.298	55.8015	57.6524	159.3	118.957	122.499	96.9619	81.0393	87.6069	107.826	82.1263	115.448
103	5,55_615,1707m/z		615.171	5.54595			22.8885	14.4311	12.7233	42.1494	31.6065	21.0969	23.6534	21.6799	14.5183	17.1938	10.3365	23.988	5.92431	3.39834	9.48873	140.931	98.2901	94.3725	99.3788	70.3652	68.8952	41.145	58.2791	73.2444
104	8,25_419,1323m/z		419.132	8.25497			100.37	105.522	75.3514	80.1633	72.8452	54.0831	72.5668	83.9607	96.3355	73.33	64.5313	71.1995	93.4275	96.6358	74.7997	98.4148	143.97	164.302	104.139	116.662	151.368	200.393	139.156	163.666
105	8,34_479,0837m/z		479.084	8.33883			70.429	73.7477	77.1603	52.4635	56.8702	59.9229	69.855	57.9918	52.6963	61.9482	50.4389	83.1821	57.3794	56.0489	65.0258	85.7745	70.4777	80.2841	103.411	82.3877	47.0186	88.1052	58.9975	59.1466
106	7,37_243,0295m/z		243.029	7.36863			14.9606	13.2066	14.7727	27.2014	37.1315	21.7532	24.0614	21.2714	24.2533	37.5258	23.1083	52.3121	5.42558	1.85198	7.03991	105.634	82.4637	118.894	159.529	107.35	69.1448	89.7528	62.1875	92.7389
107	6,78_301,0350m/z		301.035	6.77583			30.7643	39.9297	53.466	32.6866	24.3679	28.0581	34.5321	27.6632	27.0475	37.5549	22.8189	29.7007	29.0063	28.493	31.002	34.9782	40.7775	36.9854	42.583	25.5099	22.8756	32.8616	30.4957	37.1407
108	8,17_655,0570m/z		655.057	8.1711			22.9439	25.7933	0	5.23431	6.98178	0	0	17.3879	17.695	4.77338	0	13.7516	14.0152	18.8923	14.1509	44.4477	55.0969	80.2425	35.6528	39.7724	81.1903	76.6916	35.6126	56.284
109	5,33_509,1253m/z		509.125	5.3258			171.013	175.012	212.545	122.671	109.555	111.577	182.523	143.58	163.915	140.341	124.127	173.088	146.466	173.782	127.797	245.026	210.72	206.986	279.417	204.851	143.026	232.147	171.385	175.343
110	6,84_503,0808m/z		503.081	6.83637			220.043	209.185	229.345	183.348	157.744	170.128	225.389	193.843	190.442	208.777	184.241	210.404	191.267	200.123	178.005	276.244	236.335	230.724	258.407	218.723	175.823	184.175	176.799	234.9
111	6,84_435,0928m/z		435.093	6.83637			742.809	715.628	881.623	656.349	581.58	637.879	789.351	686.285	705.554	716.778	621.223	731.598	602.899	623.436	588.718	982.358	864.957	842.741	903.029	792.484	657.341	627.499	608.528	805.389
112	7,25_138,0314n	M-H, 3M-H	413.069	7.25332			15.3459	23.8147	14.8536	23.5429	18.371	13.3304	10.9442	13.4303	22.3257	25.5401	21.0579	29.1871	33.0254	31.495	32.0387	41.8687	46.9805	53.7012	47.0807	47.4113	55.0225	75.6545	46.1316	62.2869
113	5,45_626,1468n	M-H, M+FA-H	625.14	5.4516			140.346	145.731	148.394	116.242	187.637	128.039	155.256	139.132	164.871	294.716	199.214	355.647	120.98	115.597	113.463	526.47	390.33	506.147	921.212	554.011	366.889	691.985	310.633	447.567
114	4,85_343,1025m/z		343.102	4.84593			28.6988	26.8086	27.2917	22.981	22.0889	21.5689	25.8586	27.3408	23.6942	25.2584	20.4375	22.4519	27.1639	26.4988	27.6492	26.7515	22.0016	23.5489	26.378	21.7412	18.7681	23.3645	24.7356	18.7307
115	5,44_341,0873m/z		341.087	5.44112			30.3799	34.2367	43.4674	31.4495	26.1926	25.3496	38.0419	30.1466	31.4974	29.5432	25.2111	42.997	33.8262	37.1765	34.7337	42.607	46.2828	41.1989	58.3449	42.1313	35.1361	47.3268	47.5406	45.5203
116	6,74_479,0825m/z		479.083	6.74438	Myricetin-O-hexoside	Flavonol	4952.77	4604.28	5950.41	4082.79	4387.39	3729.04	5482.83	4542.75	5073.55	5087.15	4152.42	5552.43	4116.48	4266.96	3984.73	6104.88	5518.45	5856.83	8657.38	6700.54	3827.41	6997.3	5578	5823.67
117	8,48_581,1662m/z		581.166	8.47512			76.8945	69.0676	77.5433	73.9647	57.8598	66.2592	72.0342	58.2149	71.7911	57.8848	47.5735	77.307	48.7207	45.9299	53.841	85.3369	68.9322	72.6105	80.8967	73.3476	70.4542	57.0435	79.2729	101.031
118	6,74_615,0572m/z		615.057	6.74438			34.0211	33.6871	45.5957	28.5458	28.5544	33.2787	40.6821	30.8345	42.1175	44.7914	24.701	45.3577	25.9211	30.2815	25.5424	57.1584	51.4596	52.3731	81.7495	55.7994	23.5584	57.421	40.4807	39.8262
119	3,21_593,1924m/z		593.192	3.20958			72.002	102.68	73.7754	58.8299	54.9902	57.9899	69.3462	66.8586	59.8813	63.2381	51.2944	68.981	75.7742	78.8892	84.0264	100.292	110.219	82.3277	65.9552	54.3437	48.333	73.0354	68.2189	58.0265
120	6,77_533,0906m/z		533.091	6.76535			380.255	440.898	618.892	408.905	315.131	382.864	450.1	341.368	362.877	441.211	395.969	409.507	413.274	428.306	400.973	489.775	457.878	479.212	530.087	391.265	312.249	470.463	365.244	474.314
121	8,75_439,1021m/z		439.102	8.7453			13.1638	16.6871	20.4268	10.1152	12.4733	11.3833	9.89884	6.35666	12.0333	16.1576	18.6616	22.9193	14.7289	13.6424	8.424	35.7452	26.2848	28.2672	57.5109	31.1175	22.206	35.425	17.0561	29.1167
122	5,03_341,0872m/z		341.087	5.03463			67.1221	72.9203	81.8892	181.518	108.993	123.172	224.39	167.358	169.85	213.276	212.042	367.292	277.047	294.894	272.205	141.578	124.681	119.737	422.532	312.554	234.008	433.402	394.293	363.02
123	5,38_533,0904m/z		533.09	5.3782			434.9	495.274	488.082	348.16	309.335	326.553	422.121	383.805	428	457.387	317.167	415.49	369.874	381.844	321.724	1503.45	1359.03	1226.08	1752.68	1327.58	985.671	1325.09	697.477	1093.61
124	7,05_153,0192m/z		153.019	7.04603			45.5813	33.6637	45.2615	32.2907	29.7245	29.3973	36.3708	29.6369	35.8829	32.4528	27.4014	37.0101	34.0497	34.8335	34.4121	77.5992	47.0219	54.7084	77.1919	53.4422	30.9499	56.5439	27.3588	42.062
125	5,55_317,0272m/z		317.027	5.54595			84.4624	68.1601	72.3048	76.7229	64.5396	64.0308	77.253	67.6064	73.3391	64.8912	59.1289	61.3585	53.9085	55.6152	53.4574	93.4652	91.8114	73.506	57.4182	60.9899	61.7844	64.8912	65.2012	56.4633
126	5,88_165,0192m/z		165.019	5.87903			11.4472	15.4685	15.8492	1738.47	9.58508	8.86773	10.4337	6.75893	6.50843	13.4848	5.39567	6.05659	8.08615	7.31517	9.47101	253.279	10.8869	18.3314	18.0666	12.5768	8.57156	17.5589	9.52707	10.1298
127	4,21_639,1353m/z		639.135	4.21122			38.77	28.0288	31.4139	28.9941	31.6402	32.0604	32.3174	34.4105	33.0285	39.5675	26.9266	38.4974	19.4582	19.2375	25.1447	55.4458	43.5454	52.1518	50.2734	33.7756	28.021	35.1371	39.4313	46.5877
128	5,58_481,0981m/z		481.098	5.57502			616.451	661.597	832.352	607.394	505.681	611.946	688.829	518.918	616.91	624.813	550.206	542.252	542.103	560.465	496.332	895.755	889.269	705.248	809.379	741.318	556.405	600.923	546.029	806.277
129	7,60_509,1282m/z		509.128	7.59927			43.0552	47.2282	52.4463	38.4023	22.4431	18.9197	34.3503	17.8658	24.8137	33.1887	27.3142	29.5636	33.6487	35.5977	28.1085	126.962	89.9762	87.8027	88.2784	77.4941	41.9658	128.145	39.3275	60.8784
130	7,69_639,1358m/z		639.136	7.69123			243.992	227.351	249.83	224.751	209.518	185.629	258.893	201.047	226.484	217.955	157.255	236.939	191.225	177.711	203.297	313.912	273.282	287.145	316.385	267.723	176.011	260.254	214.15	252.088
131	5,17_343,1021m/z		343.102	5.16853			18.1225	18.9245	18.577	12.898	12.0025	13.2845	18.355	14.5172	18.3607	15.1802	9.84595	10.9497	10.6355	11.1599	10.7877	29.883	37.9901	37.7514	37.2911	23.9546	23.4818	27.5451	20.0133	28.4028
132	5,67_393,0795m/z		393.079	5.66937			11.8758	9.73105	7.34538	70.4364	19.0319	56.6514	73.3267	41.3918	39.2258	117.383	87.0748	88.3869	98.5165	100.297	101.328	10.0785	14.3144	12.9456	39.9984	40.8276	22.4521	52.5635	41.4065	34.0059
133	4,30_525,0858m/z		525.086	4.29508			11.6857	15.0515	11.6183	8.26719	5.67288	8.32072	18.7298	15.4196	15.0065	20.7672	18.2846	24.8168	26.8804	33.1114	26.4048	33.7587	32.3978	30.6007	68.4182	45.3735	30.5348	47.6687	51.7925	47.1127
134	5,66_319,0815m/z		319.081	5.65888			125.324	131.928	163.809	94.4545	79.4583	95.3721	91.1331	84.701	85.1658	118.6	84.0011	92.8098	91.6306	91.2518	83.4854	129.547	76.2704	72.5398	143.297	83.5928	42.0626	80.5556	34.9904	52.3669
135	3,84_345,0820m/z		345.082	3.8362			227.496	205.698	224.522	191.81	220.372	169.222	216.131	242.08	224.186	262.196	208.534	295.132	187.217	193.951	171.184	603.06	432.817	535.739	786.759	528.836	386.952	594.628	426.895	547.72
136	4,31_594,1370n	M-H, M+Na-2H	593.13	4.30557	Prodelphinidin dimer 2 (Pg+P)	Flavan-3-ols	3437.31	3070.02	3007.69	3172.56	2909.46	2804.41	2627.01	2666.98	2659.7	2563.53	2178.9	2581.92	1893.1	1886.55	1905.82	4030.66	3602.52	3008.83	2729.37	2457.7	2582.59	2578.27	2437.43	2972.63
137	4,31_661,1169m/z		661.117	4.30557			417.248	385.545	353.133	392.953	359.801	337.34	341.897	335.678	318.495	318.492	278.801	313.041	227.226	230.278	229.803	517.743	449.909	379.941	352.096	301.147	321.73	333.882	306.235	361.862
138	4,33_641,1718m/z		641.172	4.33463			286.363	388.377	364.678	263.875	172.21	200.066	201.473	173.613	230.895	312.717	200.867	261.49	328.326	327.762	305.169	548.513	356.63	378.451	470.847	371.531	283.488	377.983	235.889	265.849
139	7,90_462,0792n	M-H, M+Na-2H	461.072	7.9009			51.9268	40.1865	42.7751	81.8338	102.406	57.9923	61.7662	51.7122	81.0043	116.432	79.7116	169.96	16.5126	14.9678	16.7524	444.455	428.35	474.182	516.928	384.481	312.449	352.691	256.975	401.822
140	3,56_345,0821m/z		345.082	3.56363			7.76448	6.47052	6.67741	2.53136	6.82869	1.57468	6.98613	8.38605	9.64205	7.87396	4.15926	12.3183	10.1425	10.7505	9.75606	18.7435	9.79814	18.84	41.7804	32.0476	18.2663	38.8631	20.7218	26.7295
141	7,98_425,0880m/z		425.088	7.98477			135.333	130.149	138.283	129.329	133.066	118.316	125.087	116.622	136.135	143.166	106.989	142.219	83.6154	77.2538	75.2909	266.905	211.529	240.816	292.034	213.54	193.819	237.727	149.212	217.913
142	4,50_153,0192m/z		153.019	4.50237			42.9983	53.0911	50.0294	38.1132	30.1115	37.1615	34.5962	30.2386	30.2905	31.0196	37.2961	37.9916	29.2143	25.9724	29.9792	54.6899	63.9777	47.7719	52.4313	47.4648	41.313	40.8043	42.585	43.0721
143	8,08_491,0833m/z		491.083	8.07675			98.1545	93.2026	96.4273	85.3236	76.0229	59.1076	84.9747	84.5537	78.1712	80.1278	75.0892	108.71	63.5148	59.9103	55.6615	181.762	184.333	186.384	193.811	162.579	130.006	152.265	119.75	159.341
144	4,53_353,0820m/z		353.082	4.53382			18.1034	18.5784	17.4779	23.7592	22.5444	19.1087	16.2402	22.8505	17.2905	20.6012	15.7372	20.6962	12.719	11.853	14.5428	46.041	45.9079	34.4696	38.422	31.6699	31.0728	28.314	28.2607	33.5986
145	5,80_747,1863m/z		747.186	5.79517			151.787	115.694	104.471	81.3079	63.5448	54.5123	52.3386	67.1262	56.1739	73.8405	51.7317	60.374	138.881	142.498	113.428	68.3318	120.459	162.413	59.4644	80.9665	116.2	104.792	62.536	76.5892
146	8,12_153,0192m/z		153.019	8.11868			594.376	540.423	617.74	566.851	508.022	509.351	573.482	473.444	510.618	532.237	479.631	531.287	549.682	539.757	557.639	436.957	367.892	381.441	428.24	395.741	319.749	418.438	413.896	379.82
147	5,18_623,1397m/z		623.14	5.17902			141.837	134.34	126.903	127.78	106.787	91.211	112.065	100.731	92.053	95.0814	95.452	107.99	78.8433	80.2731	73.3209	133.697	164.449	130.501	120.862	114.655	111.879	138.193	113.637	138.857
148	5,81_533,0940m/z		533.094	5.80565			39.5885	47.1844	56.343	15.5969	24.1815	28.792	55.7315	28.8712	34.4345	52.1321	31.8625	50.4667	40.6883	40.6634	34.8098	110.526	86.9999	82.4289	134.365	88.6772	53.7426	96.7098	48.3947	72.5181
149	4,54_305,0665m/z		305.067	4.5443	Gallocatechin	Flavan-3-ols	854.475	666.865	779.867	770.398	710.023	735.214	652.948	655.192	620.894	653.329	545.042	626.609	422.617	413.62	419.657	1704.99	1194.06	1124.97	807.635	716.677	699.693	727.77	646.12	807.731
150	5,84_607,1273m/z		607.127	5.8371			730.853	772.425	860.669	554.915	521.853	568.712	604.532	516.026	529.29	617.894	558.177	606.357	507.142	502.337	491.086	1003.2	1011.46	882.696	927.6	772.834	620.357	789.612	655.732	708.843
151	7,00_595,1661m/z		595.166	7.0041			34.9703	71.6621	27.6166	35.8851	34.2384	39.7828	14.0491	27.986	31.6285	67.8657	77.0425	192.825	29.1741	32.321	17.8686	459.036	366.435	434.635	347.244	324.518	454.944	713.396	272.637	563.007
152	8,16_487,0975m/z		487.097	8.16062			28.1417	36.1714	18.8381	22.9458	13.3119	16.6901	8.33145	19.3253	30.3245	20.7668	16.1827	33.4333	25.7311	25.9399	21.1155	61.7009	70.2515	86.4687	46.0377	57.767	79.6659	103.981	48.7016	81.9215
153	5,22_491,1397m/z		491.14	5.22095			28.2213	23.9213	20.6903	16.373	18.8208	12.3409	22.399	18.0957	23.3502	22.1271	20.6419	28.8568	25.9468	24.6442	25.8549	34.5642	32.3227	40.5946	84.8306	49.7376	35.3663	52.8068	38.354	54.9543
154	4,81_509,1293m/z		509.129	4.81448			45.0193	51.0997	50.619	31.5626	23.4429	20.9948	44.0999	33.2954	41.3196	28.6712	27.7034	37.5585	33.6959	35.5392	33.1699	21.1672	20.124	23.7495	29.9483	20.361	17.1049	30.3748	19.7379	22.8046
155	7,61_435,0917m/z		435.092	7.60975			55.5276	59.2595	64.8542	47.9716	57.1918	43.3999	58.7199	57.7367	51.0236	57.1445	45.7945	75.5599	48.9453	49.9865	46.8245	90.1814	70.3397	88.7739	87.3281	78.5682	67.0226	70.2316	56.4149	77.8566
156	5,27_305,0662m/z		305.066	5.27337	Epigallocatechin	Flavan-3-ols	503.178	337.773	444.672	349.462	327.731	294.496	359.919	357.331	351.58	290.043	241.866	271.101	228.866	237.119	215.118	386.776	318.191	318.509	193.054	192.056	230.387	256.257	168.177	203.571
157	5,99_387,0932m/z		387.093	5.99197			1654.73	1617.52	1889.41	1327.17	1203.8	1255.47	1533.33	1308.8	1359.37	1619.41	1385.17	1513.62	1483.41	1509.69	1465.77	2130.33	1838.81	1829.68	2030.92	1672.84	1183.39	1857.41	1506.06	1570.89
158	6,20_319,0815m/z		319.081	6.20163			32.6297	38.5064	39.4922	25.0091	18.9782	28.8562	24.1654	20.352	18.8304	19.2039	24.0481	21.6846	15.6803	14.4273	17.4218	26.438	37.7842	31.7852	29.249	27.4995	20.7094	24.4594	25.8673	28.6067
159	10,03_793,1918m/z		793.192	10.0276			54.3273	88.4547	66.0475	125.16	45.2174	70.1977	70.1563	80.4201	81.3988	239.939	135.259	111.924	231.775	264.435	221.072	59.1705	86.99	99.5868	118.266	110.134	94.9737	127.514	109.979	92.0504
160	12,68_285,0763m/z		285.076	12.6842			50.3882	50.8176	49.2345	48.4315	52.7317	51.6342	47.5777	46.6873	50.9151	45.3745	46.4931	52.2331	51.6896	53.3343	48.9466	46.1141	52.1946	49.1447	48.1062	49.9036	53.5066	49.5641	51.846	52.5138
161	5,99_153,0192m/z		153.019	5.99197			1327.62	1359.13	1419.08	953.536	1063.35	1124.31	1244.71	1164.47	1180.99	1292.83	1140.66	1185.01	1250.49	1258.74	1209.35	1600.71	1488.94	1587.58	1722.17	1649.96	1280.26	1590.36	1357.14	1471.05
162	9,81_793,1921m/z		793.192	9.80747			82.0919	102.662	82.6022	109.419	40.86	63.5696	87.1439	84.4963	99.8295	201.881	123.895	123.893	235.655	259.349	227.32	84.9364	101.672	148.875	123.928	115.705	109.634	137.172	111.822	116.963
163	9,64_623,1402m/z		623.14	9.64212			123.197	106.253	135.435	80.8634	70.4562	75.0728	88.9279	64.7716	70.8757	70.2183	55.159	69.9794	78.4645	85.475	72.9606	83.9595	58.9028	63.3066	71.6857	56.2836	42.6488	84.6168	40.8836	56.863
164	1,82_753,1290m/z		753.129	1.82247			11.0059	17.1957	16.0852	43.7631	50.215	42.6562	64.0333	67.0068	76.761	87.3923	73.4399	66.6444	101.911	98.4782	95.479	6.83374	2.60547	11.049	93.1263	94.8114	81.0037	101.336	94.2383	94.7932
165	10,55_623,1399m/z		623.14	10.5494			94.7925	81.179	112.94	76.2815	69.4386	64.7337	64.4702	47.7526	63.9359	49.9182	53.5527	74.9977	51.5432	49.0646	53.8784	117.883	102.163	99.4429	106.124	93.8312	73.7565	123.074	67.3741	92.4071
166	9,05_137,0242m/z		137.024	9.04693			9.59598	4.74646	7.50967	43.4224	26.6964	39.5718	29.4627	19.3055	23.7081	86.0585	73.1582	73.292	67.5296	62.4383	67.1244	2.6872	5.27195	7.63298	79.4668	52.5979	34.2156	48.3263	41.2904	47.6178
167	10,63_793,1925m/z		793.193	10.6309			95.2565	80.3599	34.1244	375.149	197.961	329.318	477.737	224.862	297.029	390.379	259.24	138.368	341.173	531.207	256.124	46.9912	71.5407	115.269	141.126	96.9953	92.4356	100.862	154.638	109.867
168	10,63_589,1497m/z		589.15	10.6309			4.59127	0	0	85.7546	34.5183	77.3583	119.866	32.8484	50.9334	94.7788	49.7846	25.9914	73.7644	128.541	45.9876	2.80419	1.89838	2.76367	18.3594	0	1.79321	1.24088	20.0453	6.93408
169	9,39_793,1913m/z		793.191	9.3905			174.37	196.429	160.142	358.336	131.513	179.742	213.773	201.126	228.477	625.083	314.325	283.975	592.067	678.066	533.385	189.36	205.189	316.568	293.39	276.566	228.908	332.464	269.297	248.408
170	6,39_533,0905m/z		533.09	6.39033	Taxifolin-3-O-hexoside, formic acid and sodium adduct	Flavanonol	678.049	647.111	750.666	771.328	683.881	947.896	717.872	594.815	594.676	721.287	536.36	618.637	423.597	420.278	428.096	1619.91	1524.26	1362.86	1345.53	1172	903.307	603.455	632.162	1174.94
171	9,89_905,2588m/z		905.259	9.89133	Resveratrol tetramer 2	Stilbene - oligomers	1646.8	2326.63	1498.57	7342.82	1596.88	3858.02	6155.89	3687.55	3498.27	10678.8	6962.11	3364.75	8536.8	11342.2	7952.14	2079.65	1905.2	2634.15	3632.51	2998.4	1978.31	3325.19	5661.62	2740.6
172	11,26_793,1959m/z		793.196	11.2575			100.359	123.033	79.4168	190.131	135.143	190.933	170.68	121.621	155.345	264.3	141.641	106.278	217.841	285.12	176.229	72.8072	67.204	112.649	111.992	75.9054	77.3109	95.0452	102.236	92.3837
173	10,53_793,1936m/z		793.194	10.5284			76.3543	89.1679	44.3392	172.505	91.1355	167.108	234.292	116.961	172.125	178.771	128.065	82.6336	172.929	248.553	135.267	75.4658	75.8342	118.477	61.8456	52.8793	71.8224	67.907	88.8931	59.9285
174	7,83_567,1995m/z		567.199	7.82753			249.319	237.535	246.097	223.799	215.69	191.183	204.199	228.008	218.351	196.586	171.868	216.003	212.608	231.908	184.665	247.696	200.564	225.533	187.698	183.172	212.042	241.164	193.802	223.24
175	7,37_441,0818m/z		441.082	7.36863			126.564	738.516	666.852	271.998	458.149	371.645	130.905	123.516	49.5814	87.5974	252.351	138.765	102.544	74.1982	94.1456	440.575	453.037	125.083	91.969	89.5059	90.2828	69.0122	88.2216	77.9185
176	5,26_299,0765m/z		299.076	5.26288			44.2871	40.018	39.8116	43.1889	39.1829	44.5917	26.7668	33.4987	32.3254	43.9341	31.9688	36.3937	38.9369	37.233	40.169	32.0857	20.6222	14.6587	22.4336	25.4789	24.0883	20.0174	19.0619	18.7994
177	4,93_353,0084m/z		353.008	4.9298			27.5657	30.9149	30.1825	28.8125	32.5657	29.7703	28.3758	31.0824	26.6605	30.0444	24.3187	20.1815	21.4311	19.524	21.7891	38.1649	38.6571	31.8294	33.6858	30.1191	27.3464	34.6659	29.4809	30.1675
178	7,35_677,1107m/z		677.111	7.34767			154.956	163.575	217.165	156.393	123.65	116.107	160.882	104.903	135.368	124.322	89.4446	132.294	127.822	127.463	118.726	197.028	164.522	181.468	246.638	158.956	62.8193	198.267	131.325	145.747
179	3,78_347,0971m/z		347.097	3.78378			38.7589	42.3659	43.759	40.5578	29.6953	32.7514	34.5228	32.9216	28.182	34.57	31.7961	40.1317	33.5986	38.0471	27.812	69.9891	62.5462	58.103	58.4567	53.3584	50.3387	62.9137	47.8208	48.2478
180	3,91_347,0972m/z		347.097	3.9072			24.5347	29.8885	33.0029	22.7883	21.1992	23.5806	17.8623	28.0513	21.9405	17.631	22.6287	23.6726	21.1604	26.0229	17.0029	46.7269	31.3765	35.3135	27.6204	27.3552	30.7557	38.7008	24.0524	33.8033
181	9,73_301,0349m/z		301.035	9.72598			4.82928	3.57059	0	0	0	0	8.7682	1.32227	0	6.02739	8.51628	59.9664	1.93687	2.87502	2.93561	28.9823	19.6073	23.6156	127.783	44.9132	19.569	32.9833	13.9473	23.7574
182	6,72_494,0691n	M-H, M+Na-2H	493.062	6.72342			208.933	202.136	273.129	194.854	211.651	180.612	326.061	238.203	258.739	257.942	191.858	305.33	191.206	202.21	185.513	494.722	421.335	444.494	716.183	526.736	276.132	615.99	366.136	450.973
183	5,89_407,0763m/z		407.076	5.88952			21.0797	42.4605	81.2135	23.7103	28.2007	33.0236	29.7782	22.3283	13.7244	16.4205	48.3721	45.4869	20.4083	20.1297	14.9593	29.2442	24.3163	10.1037	12.1713	11.165	10.6101	7.75264	9.50462	7.61062
184	6,11_461,1654m/z		461.165	6.10728			18.899	19.0085	18.9195	24.3569	18.1498	26.4366	28.112	27.4216	26.1893	87.7343	48.7021	62.2655	54.8338	60.2043	55.1868	15.2842	10.4436	11.7903	6.29956	8.74292	8.09033	19.5843	8.50781	13.6318
185	10,86_453,1332m/z		453.133	10.8615	Resveratrol dimer 9 (Viniferin)	Stilbene - oligomers	69.0293	83.2859	43.1785	124.666	54.1261	92.4625	54.9528	62.7995	72.182	146.585	83.682	72.6082	112.406	128.537	81.6777	64.8317	93.4925	124.175	51.4294	57.5946	87.2856	91.3751	55.8485	58.2615
186	5,84_315,1077m/z		315.108	5.8371			1.80309	0	0	9.32394	1.29829	9.48935	0	1.40179	0	16.4703	12.9287	15.2636	10.5524	8.28731	12.4091	25.7595	21.5334	30.4374	7.3921	9.10803	31.0994	27.7259	19.3074	23.9998
187	7,20_521,1288m/z		521.129	7.20328			514.974	466.169	536.958	376.66	307.188	328.416	380.189	329.435	345.4	374.811	261.544	340.559	403.559	391.377	389.542	400.583	323.267	361.254	356.152	390.641	282.912	428.382	281.486	311.948
188	5,44_597,1817m/z		597.182	5.44112			73.3964	95.2665	57.093	69.5818	42.4549	44.0607	41.0346	59.2145	43.2673	122.413	87.3253	111.948	159.738	171.041	146.171	58.5765	54.3994	87.7882	46.2194	48.8619	57.8242	83.3864	49.3893	43.8821
189	8,11_475,1229m/z		475.123	8.1082			49.1453	39.6932	53.0673	30.3168	35.7837	33.6493	35.4728	32.3024	39.9598	39.4812	22.0014	40.0054	36.2037	40.8875	31.2149	57.2122	39.2256	33.6611	40.4548	34.6081	23.9927	29.4559	26.6103	31.5496
190	7,25_300,0837n	M-H, M+FA-H	345.082	7.25332			115.552	139.927	88.0106	128.474	109.142	97.6693	81.8181	113.485	131.531	179.812	136.292	170.231	205.513	233.681	158.317	269.834	247.406	289.264	239.744	275.879	336.457	416.165	277.045	369.706
191	7,25_457,1104m/z		457.11	7.25332	trans-piceid, formic acid and sodium adduct	Stilbene - monomers	160.624	197.789	109.55	174.439	141.684	118.897	100.139	149.796	178.32	265.609	189.349	234.668	304.949	347.12	231.808	469.781	456.736	545.601	418.861	477.792	622.765	841.566	436.723	688.734
192	1,83_589,1619m/z		589.162	1.83295			90.7151	72.735	75.8318	85.7638	87.8655	89.6485	92.7905	75.777	87.687	82.2446	76.7675	82.893	85.5974	83.1073	87.5835	128.319	116.027	99.2898	106.309	88.3345	102.191	102.696	112.303	112.282
193	6,73_665,1493m/z		665.149	6.7339			85.3436	73.3892	63.2544	75.3545	61.4755	50.3305	63.7566	56.2478	51.7531	74.2169	41.476	84.7743	60.7266	64.1054	53.108	213.411	189.982	187.654	183.874	158.756	159.76	137.216	136.095	176.642
194	6,73_539,1397m/z		539.14	6.7339			502.5	357.195	510.957	122.386	70.9237	165.717	73.5446	76.8946	125.701	120.844	16.1209	0	10.327	0	0	228.911	156.977	160.946	2.51727	8.21136	8.06497	0	0	0
195	7,31_613,1559m/z		613.156	7.30573			63.6425	45.726	62.4083	59.1954	65.6272	59.1965	54.6372	49.1216	44.2591	56.1918	31.3226	52.9398	38.4307	31.1047	38.7565	106.238	96.6212	70.6078	80.0949	62.4232	73.8654	70.587	63.3602	76.7115
196	5,72_539,1354m/z		539.135	5.72178			148.239	123.055	148.785	81.0808	65.2561	59.3558	87.4673	72.1251	72.4924	80.9252	55.5626	68.5626	67.897	69.4629	57.4672	101.011	87.4848	97.2938	77.5842	46.7602	39.6674	67.2181	45.5202	45.9988
197	7,70_539,1394m/z		539.139	7.70173			80.154	65.3076	94.4303	51.8603	32.7829	38.2813	46.1321	35.0917	47.1885	60.8759	45.8492	62.5175	48.1845	51.6621	43.5587	155.247	130.99	108.057	108.264	83.5326	63.9089	201.09	69.4263	89.1175
198	3,73_677,1122m/z		677.112	3.73137			135.107	91.0427	113.954	132.389	114.948	104.838	112.488	105.551	105.439	109.124	92.2609	99.6388	68.9797	72.4352	75.4005	242.555	182.618	197.789	153.976	116.925	126.347	143.896	122.315	154.204
199	4,62_441,0997m/z		441.1	4.61768			33.3697	23.8	29.7785	18.2699	23.2329	18.8635	22.474	21.2865	21.0058	22.3704	18.7972	23.3762	18.8267	19.223	20.4477	56.7652	47.096	42.8092	38.7583	29.4965	36.5191	44.579	30.5124	35.3845
200	9,91_453,1332m/z		453.133	9.9123	Resveratrol dimer 5	Stilbene - oligomers	9.38577	5.8791	8.77045	54.6844	5.66954	13.1759	32.7662	4.09978	23.4596	241.806	84.5286	83.6005	211.401	238.087	154.021	2.82045	0	5.10538	74.9883	43.6499	18.78	49.1558	20.1229	22.8669
201	4,93_135,0449m/z		135.045	4.9298	Caffeic acid, fragment of trans-caftaric acid	Hydroxycinnamic acid	292.175	276.792	308.95	270.819	240.299	235.284	293.438	281.367	283.073	278.491	194.861	233.344	204.8	206.074	190.806	378.35	406.23	375.473	291.198	240.62	260.651	300.669	282.507	267.491
202	7,55_721,0580m/z		721.058	7.54685			485.604	463.69	521.509	463.798	414.865	412.708	512.833	437.594	447.865	459.527	383.078	452.728	405.966	402.364	404.909	625.606	570.237	596.87	611.597	527.691	439.234	477.987	427.587	544.528
203	4,47_497,0872m/z		497.087	4.47092			96.6742	82.457	85.517	111.772	95.1209	89.5973	92.2611	89.0992	83.3549	88.2067	63.9806	89.8008	54.0601	53.1242	56.0595	146.491	130.071	119.662	129.642	95.7224	112.381	91.0385	111.654	123.703
204	7,41_613,1558m/z		613.156	7.41057			40.394	30.9102	32.9332	38.6352	36.3482	18.664	34.0359	29.2615	37.3029	25.6974	28.8772	35.0803	27.8284	21.4194	35.2864	84.1291	72.4359	64.507	68.6362	54.4082	51.1229	61.9528	51.6063	63.5978
205	5,63_163,0398m/z		163.04	5.62743			248.474	210.739	229.08	226.694	186.814	192.331	207.792	214.015	204.49	214.39	173.701	178.254	167.556	163.832	173.565	294.075	275.243	261.671	190.876	186.709	194.967	206.567	205.98	192.149
206	4,53_153,0555m/z		153.056	4.53382	Hydroxytyrosol, fragment of hydroxytyrosol hexoside	Phenylethanoids	110.382	108.583	101.924	141.773	131.047	132.177	111.926	109.488	116.031	122.209	95.9416	140.897	85.2757	82.326	92.0529	286.968	269.131	233.069	263.634	200.624	209.181	165.141	199.503	226.331
207	4,67_347,0978m/z		347.098	4.6701			40.4486	39.5732	40.1133	29.9468	26.6298	24.2491	42.7538	38.0602	38.3407	34.3628	31.2095	38.1212	39.6385	43.2293	38.525	33.4322	29.0299	23.5814	49.5868	35.0886	26.9471	40.9056	34.6377	37.6426
208	4,53_383,0949m/z		383.095	4.53382			903.427	787.275	833.021	1095.42	1017.3	956.099	881.007	905.165	884.964	853.383	693.612	904.909	579.141	574.181	568.672	1589.42	1439.03	1317.01	1342.66	1103.42	1177.48	1013.41	1185.61	1293.47
209	10,41_453,1333m/z		453.133	10.4131	Resveratrol dimer 7 (Viniferin)	Stilbene - oligomers	523.294	560.917	417.192	3456.01	866.779	2629.32	2117.27	1373.1	1317.59	4677.24	2276.5	1895.39	3186.08	4150.45	2543.01	481.829	556.608	823.797	1889.76	1297.24	1048.24	1632.23	1371.9	1088.61
210	4,62_505,1554m/z		505.155	4.61768			161.49	111.929	148.019	121.22	115.121	104.247	155.421	130.16	128.052	139.582	111.019	137.519	124.553	117.962	125.499	216.591	171.125	145.491	238.694	148.208	103.944	154.036	169.177	156.941
211	4,53_429,1003m/z		429.1	4.53382			282.829	249.016	246.925	337.305	301.735	283.303	265.928	288.825	270.586	263.28	207.915	277.395	175.189	172	170.606	454.481	405.438	366.591	380.529	297.673	313.273	290.212	351.365	366.304
212	7,55_518,1030n	M-H, M+Na-2H, M+FA-H	517.096	7.54685	Astilbin, formic acid and sodium adduct	Flavanonol	6008.81	5699.88	6559.67	5519.51	4859.89	5080.58	6092.43	5390.61	5544.64	5738.23	4838.98	5927.05	4927.41	5101.76	4706.02	7550.39	6963.48	7266.64	7903.35	6678.38	5593.72	5800.37	5458.65	6930.24
213	4,62_373,1129m/z		373.113	4.61768			168.969	139.782	145.7	123.469	133.106	118.688	132.886	136.43	131.867	130.732	97.3541	136.919	113.509	108.547	113.916	282.529	241.112	214.984	196.379	156.686	183.916	214.899	193.952	179.559
214	4,53_473,0921m/z		473.092	4.53382			82.1362	87.9621	78.9274	79.0877	66.8671	67.9943	100.561	82.1482	90.2069	85.1483	72.5168	90.1186	82.4111	79.8406	80.9099	122.673	117.216	103.039	138.24	104.357	107.265	115.21	120.998	112.936
215	4,60_299,0766m/z		299.077	4.59672			272.757	276.865	275.21	334.634	278.397	260.887	536.675	291.651	341.168	493.536	318.817	371.182	388.929	395.418	382.325	504.564	465.158	457.78	531.478	519.114	428.071	560.972	458.091	453.784
216	10,47_516,1293m/z		516.129	10.4655			61.8815	58.0205	44.4223	393.274	122.445	330.465	266.163	193.2	153.622	460.82	293.403	268.371	361.363	448.857	313.829	60.4864	68.7248	104.968	266.214	191.415	127.995	212.075	178.22	151.344
217	2,29_549,1669m/z		549.167	2.29183			720.51	744.56	793.497	1172.46	1057.04	947.087	1337.51	1127.9	1180.66	1525.67	1782.57	1862.93	2147.92	2318.31	2170.04	669.5	678.473	700.775	2058.99	1815.15	1528.48	1962.1	1620.19	1505.71
218	4,93_179,0349m/z		179.035	4.9298	Caffeic acid, fragment of trans-caftaric acid	Hydroxycinnamic acid	1378.77	1332.59	1471.14	1317.53	1206.43	1151.19	1428.52	1321.05	1366.15	1315.48	999.28	1169.18	1027.77	1026.25	974.473	1784.73	1926.29	1717.72	1419.87	1189.02	1302.88	1475.11	1412.42	1326.62
219	5,59_563,1007m/z		563.101	5.5855			528.832	557.464	679.457	347.081	317.19	325.975	531.214	417.252	474.634	483.112	373.435	486.748	457.07	483.981	417.811	1258.4	1096.17	1112.15	1561.04	1150.33	592.882	1186.56	677.519	961.613
220	4,74_179,0349m/z		179.035	4.7411			28.1505	29.4357	27.551	25.3935	25.3019	22.0564	24.5098	26.5736	19.7518	21.568	17.61	19.0298	16.5516	13.8939	15.667	33.2045	38.0572	31.2279	26.6585	21.9654	25.9143	26.06	24.0908	22.0028
221	6,31_517,0957m/z		517.096	6.30647			98.2275	113.904	109.328	99.5466	74.6842	87.1962	104.841	115.098	112.526	96.7333	88.7881	97.8924	74.6033	78.5199	73.5381	122.136	123.558	106.713	106.306	91.9328	85.3471	91.1845	80.5374	87.1881
222	3,35_429,1240m/z		429.124	3.34587			58.6807	58.955	60.5902	44.3432	43.2021	38.2205	90.2249	53.8495	52.925	62.1123	54.1046	89.5039	74.7618	81.8792	76.352	41.2621	36.1493	38.7598	30.1201	28.3459	18.225	28.7293	62.5622	34.4548
223	7,69_153,0192m/z		153.019	7.69123			83.2331	77.6507	85.4171	81.7593	81.2528	68.2356	79.3109	74.5443	83.4845	77.0999	62.0774	77.7268	74.3419	76.3175	70.9453	90.8177	71.0535	80.4841	88.2385	80.1777	65.0698	84.5892	70.1643	73.8175
224	6,66_461,1652m/z		461.165	6.66052			258.353	236.595	268.371	245.867	217.656	244.741	215.164	212.817	194.831	208.332	181.73	201.287	163.612	153.483	169.337	303.399	243.186	254.692	207.262	207.036	209.62	217.323	211.845	237.646
225	5,58_372,1045n	M-H, M+Na-2H	371.097	5.57502			241.417	206.688	232.672	227.553	188.012	186.298	236.827	223.778	221.61	219.897	183.613	207.419	196.89	205.407	188.284	220.287	228.195	214.772	171.569	177.093	169.97	201.86	190.169	169.808
226	4,23_473,0925m/z		473.093	4.23218			110.365	127.569	116.951	115.679	107.928	96.3872	149.177	138.73	152.858	152.362	103.066	156.84	138.893	141.123	137.176	318.792	293.994	264.723	501.665	315.576	229.517	318.287	306.225	312.228
227	4,91_461,1651m/z		461.165	4.90883			38.6192	37.5802	45.906	33.0478	30.9109	21.9845	42.786	40.9406	40.9181	52.9408	29.4543	44.2951	41.054	48.9242	35.9876	13.8222	6.76538	13.0825	12.9173	13.3572	8.41093	9.40649	12.0674	13.4635
228	4,25_347,0949m/z		347.095	4.25315			18.7218	21.8781	17.9364	18.2076	21.3501	19.0921	21.549	19.9947	21.6423	21.0818	14.5516	24.7001	20.3254	18.8501	22.9549	27.4674	21.0361	23.6042	21.4248	21.8708	17.9761	19.2865	17.1623	17.3496
229	7,60_517,1501m/z		517.15	7.59927			0	0	0	158.846	0	79.9578	57.6363	18.699	36.3143	187.54	64.4781	30.5545	88.8978	151.901	55.1765	0	0	0	13.901	0	0	7.61411	6.3378	0
230	7,60_501,0679m/z		501.068	7.59927			20.5833	28.7273	22.3917	26.2704	28.1535	15.026	32.1649	19.8477	34.8739	32.1335	25.5235	42.2202	19.8514	23.0282	15.6571	54.3738	46.1794	53.6929	70.9782	53.1423	32.8155	35.6307	30.4343	48.6226
231	10,56_327,2169m/z		327.217	10.5599			0	0	0	0	0	6.2366	110.61	0	0	80.0915	128.39	403.761	62.0384	2.22343	183.892	0	0	0	0	0	0	0	68.0108	6.41985
232	4,77_435,0959m/z		435.096	4.77255			20.4991	26.166	19.3411	25.6111	21.8804	15.7126	26.1089	21.1037	23.0314	24.0813	17.657	27.965	17.7009	15.3214	17.0395	28.9568	21.2553	27.8605	30.972	25.6853	18.1542	25.458	25.4536	24.3293
233	6,28_613,1560m/z		613.156	6.27502			217.606	231.122	198.434	251.46	222.889	218.871	192.102	212.026	214.708	184.386	167.843	234.165	156.232	163.4	159.398	394.507	356.59	294.941	343.769	297.701	290.426	220.511	250.866	322.857
234	4,76_473,0923m/z		473.092	4.76207			60.9278	78.3437	81.6748	75.9505	56.501	43.0034	86.7204	78.7574	90.4526	80.3984	62.4797	80.5151	94.2795	102.512	83.7396	111.251	111.578	87.723	153.284	112.523	97.5841	134.773	135.968	115.051
235	10,29_516,1293m/z		516.129	10.2873			80.615	58.0063	44.4102	275.044	111.583	274.829	182.993	142.571	113.759	252.119	209.827	191.188	216.287	251.368	203.426	64.1726	73.0501	116.841	134.955	104.481	100.293	164.975	95.6798	87.1832
236	5,58_723,1918m/z		723.192	5.57502			50.1497	46.1839	35.9794	43.1759	38.4829	45.3581	36.1134	49.8457	34.5385	46.4834	33.3008	31.3369	21.1786	22.8554	21.2585	178.22	154.889	106.989	103.466	98.036	110.989	83.8131	85.9103	122.978
237	6,98_517,0957m/z		517.096	6.98313	Dihydrokaempferol-hexoside, formic acid and sodium adduct	Flavanonol	85.6127	89.4238	107.697	124.735	136.001	198.026	105.973	89.6331	85.6497	84.7973	66.7823	68.6882	29.2734	37.9205	35.6919	457.11	394.261	289.611	265.326	197.632	187.278	82.4463	133.237	238.046
238	5,78_643,1499m/z		643.15	5.78468			207.666	228.17	292.582	226.658	169.195	229.53	238.883	163.223	195.121	231.585	204.813	234.669	172.817	168.17	183.037	367.048	301.493	260.543	357.335	281.56	192.435	201.579	206.079	303.509
239	6,14_323,1241m/z		323.124	6.13873			27.3854	17.1914	26.8431	28.7389	24.8068	25.1265	28.3791	34.0945	26.6956	23.8954	33.4791	37.497	31.1679	32.6464	28.6298	6.07945	7.43695	10.1805	17.9588	18.4264	18.8653	24.8124	24.9041	26.8533
240	5,17_578,1423n	M-H, M+Na-2H, 2M-H	577.135	5.16853	Procyanidin dimer 1	Flavan-3-ols	17617.3	18918.2	18885.2	15112.5	13580.5	15356.8	12553.4	12856.8	12709.1	12376.9	12220.3	13018.8	11072.4	10390.8	10711.3	19109.7	20004.3	13457.2	13065.1	11676.1	12927.7	11502.9	11916.2	12984.9
241	8,76_475,1232m/z		475.123	8.75578			44.3665	40.434	43.1944	31.8818	24.1379	28.9292	26.9231	28.201	26.0087	33.9001	23.8544	27.9647	18.2423	18.7428	20.2256	46.8913	50.4098	50.3448	46.1546	26.1154	29.3888	35.1405	25.1058	28.9514
242	5,93_283,0243m/z		283.024	5.93145			89.2862	100.218	108.522	56.4864	52.794	67.6259	72.8799	62.093	74.7235	88.8696	57.42	81.1965	80.117	82.1768	72.7416	213.724	161.502	168.792	215.535	181.761	121.36	176.667	96.0625	155.221
243	5,93_193,0503m/z		193.05	5.93145	Ferulic acid, fragment of fertaric acid	Hydroxycinnamic acid	32.3626	34.2216	29.3728	27.2564	24.2786	23.7176	25.0031	24.4266	24.9905	23.4952	20.1295	26.3362	22.2582	23.4893	23.446	42.0849	50.2476	39.7376	34.7034	27.4691	26.4469	26.7184	29.0056	30.0645
244	1,58_387,1139m/z		387.114	1.58373	Di-hexose, formic acid adduct	Sugar	6803.76	6168.51	6791.29	7835.94	7381.03	6893.21	8193.38	6983.18	7965.42	10624.9	8424.24	9154.08	10208.3	10048.4	9361.24	5788.86	5350.85	5548.57	6886.04	5945.35	6180.56	7211.98	5361.53	6615.02
245	11,62_453,1332m/z		453.133	11.622	Resveratrol dimer 12 (Viniferin)	Stilbene - oligomers	95.7824	81.6304	62.8574	53.694	34.9999	45.6856	46.3959	47.9289	52.6631	103.929	76.3737	71.0242	130.08	127.752	138.253	34.6199	39.2017	54.4978	33.5315	39.858	39.1834	37.3607	31.4354	27.525
246	5,95_355,1021m/z		355.102	5.95242			190.466	212.364	203.21	237.922	251.081	225.758	256.059	265.701	264.741	263.841	228.109	272.612	260.966	262.181	257.729	404.349	371.311	438.304	509.423	400.808	361.647	400.27	420.473	433.252
247	6,13_355,1010m/z		355.101	6.12825			59.6844	62.4136	51.326	69.9477	69.7532	61.748	69.7867	79.4944	63.1931	71.5329	62.4767	64.9181	62.136	60.7871	67.9351	118.008	101.35	117.247	108.686	95.6198	91.1216	98.884	95.5596	97.722
248	3,21_610,1945n	M-H2O-H, M+Na-2H	631.172	3.20958			251.383	258.955	276.1	279.043	262.184	224.696	316	262.521	295.01	288.437	254.041	276.828	363.653	475.784	373.194	479.105	451.687	403.121	374.416	303.934	330.327	323.791	405.078	349.348
249	5,33_723,1924m/z		723.192	5.3258			163.999	154.362	164.964	169.813	161.217	165.805	157.859	143.638	152.73	144.662	135.269	155.172	123.353	105.478	124.074	328.98	315.687	226.09	259.289	225.427	242.736	200.068	226.502	270.16
250	3,21_1035,3240m/z		1035.32	3.20958			62.9833	105.539	56.9438	55.3296	53.4709	63.7248	56.001	44.0759	60.4431	55.8052	66.8025	50.4588	61.1907	72.5884	62.9174	45.9433	49.5852	52.5312	45.2945	29.9323	48.0997	42.3593	88.2361	66.5488
251	3,22_803,2067m/z		803.207	3.22007			39.5927	50.9249	51.4204	45.6755	51.7712	49.1286	40.7051	51.0547	39.96	51.7615	46.0944	56.5564	50.2489	54.7927	57.6381	64.8172	62.4544	52.1583	42.5355	37.4839	47.3568	42.7676	48.5279	43.9358
252	2,48_549,1669m/z		549.167	2.48053	Trihexose, formic acid adduct	Sugar	664.405	650.679	714.571	1333.27	1214.6	1114.02	1469.87	1283.72	1550.75	2320.08	2515.27	2422.36	2908.89	2928.12	2953.29	608.085	589.085	556.584	2640.34	2355.54	1891.77	2543.41	2036.5	2002.49
253	1,57_589,1620m/z		589.162	1.57325			34.8627	64.2533	2.07047	91.9556	83.4709	115.625	22.3486	19.0597	115.127	142.805	114.28	95.0274	117.267	98.6031	118.471	99.3056	98.5667	38.9833	77.8392	87.3629	62.771	97.9614	72.8138	88.5924
254	8,46_516,1292m/z		516.129	8.46463			51.2748	37.1419	34.1071	54.1144	22.6298	38.3198	41.7019	38.8053	48.1614	90.3368	63.8917	72.3693	130.03	126.083	124.194	25.1267	42.3104	66.3449	58.4749	53.497	59.4541	63.9042	37.0147	48.6285
255	8,43_549,1221m/z		549.122	8.43318			66.7292	65.3354	72.3225	62.0629	60.717	54.9414	69.1534	73.7814	65.5407	68.6711	55.5388	59.4452	52.0162	55.1758	45.1501	98.393	104.162	101.805	77.2341	69.9886	74.8359	70.9796	69.1278	79.3696
256	8,29_743,2127m/z		743.213	8.28642			22.996	21.2019	19.6847	157.006	17.855	59.6788	59.6311	57.0503	47.7094	314.075	131.198	120.321	238.427	287.146	212.51	3.01596	15.9587	41.4804	90.4254	87.3247	37.5831	106.075	72.0049	53.222
257	5,11_631,1646m/z		631.165	5.10802			69.5351	57.755	57.3734	68.1178	49.391	65.4913	46.9633	44.089	47.9414	53.6389	43.0748	48.6171	35.0419	37.3372	30.52	97.9212	92.8433	71.3732	61.9017	64.5092	68.6165	46.8148	41.0941	66.0247
258	9,01_453,1329m/z		453.133	9.005	Resveratrol dimer 2 (Parthenocissin A)	Stilbene - oligomers	152.421	119.678	108.879	414.391	85.1277	288.05	227.84	182.111	206.793	622.864	222.389	205.735	448.591	589.787	313.863	50.2813	74.546	145.376	180.835	155.2	163.881	202.061	162.315	158.747
259	6,46_461,1649m/z		461.165	6.46133			137.829	126.819	148.873	143.006	140.33	144.898	168.141	150.038	135.369	154.744	241.472	185.468	145.232	134.182	167.952	171.847	164.299	127.809	173.61	129.081	141.252	136.18	157.841	174.203
260	3,82_419,1200m/z		419.12	3.81523			55.0728	53.3434	55.5901	50.6666	55.7772	41.7814	62.304	53.8196	62.2666	65.1609	45.4259	56.9391	59.9878	56.8276	64.0786	100.115	74.702	73.0184	94.0703	72.5715	77.4807	85.1984	87.2613	90.8711
261	1,58_377,0850m/z		377.085	1.58373			229.098	180.571	234.164	236.391	222.33	198.971	267.931	189.85	253.188	347.102	258.393	289.652	331.151	321.888	303.449	163.14	158.864	156.994	179.284	161.916	166.327	206.038	146.964	172.893
262	5,34_315,0706m/z		315.071	5.33627			49.4225	39.5487	61.86	29.6985	33.4615	23.3364	33.8354	30.9923	33.0173	51.1726	35.9492	54.8229	41.0662	39.3738	41.3924	73.8998	66.441	69.6949	152.49	95.0741	44.1025	104.251	53.9565	73.9389
263	6,59_730,1537n	M-H, M+Na-2H	729.146	6.58713	Procyanidin dimer galloylated (P+P+gallic acid) 2	Flavan-3-ols	1324.17	2492.8	4246.47	1182.38	2497.65	2651.85	1238.35	851.157	671.566	1315.7	2005.99	2637.72	1317.78	1034.63	1106.35	4346.01	3882.5	1055.88	1464.15	835.392	853.058	602.197	1033.78	731.561
264	6,32_417,1394m/z		417.139	6.31695			29.3629	23.2093	29.7542	22.5808	24.3944	19.9757	21.4545	25.4994	21.0232	21.9646	15.8387	17.3733	15.9548	13.9475	15.0544	15.8594	16.2678	21.068	18.3197	15.5882	16.2607	25.2247	20.9001	20.5286
265	3,21_721,2042m/z		721.204	3.20958			582.272	580.23	628.997	569.752	490.372	499.406	563.066	497.723	523.518	574.326	485.307	571.073	553.845	530.823	571.496	723.963	631.385	599.231	596.366	472.096	545.829	542.395	576.413	536.493
266	6,20_377,1808m/z		377.181	6.20163			19.7607	11.4142	16.6523	16.4016	19.2726	12.703	16.7281	17.4174	19.9227	10.474	10.136	15.6096	10.6224	11.9085	9.71481	41.9368	33.299	26.6829	21.8104	18.5292	17.853	21.949	19.9553	22.3218
267	6,46_330,0942n	M-H, M+FA-H, 2M-H	329.087	6.46133	o-vanillic acid hexoside	Hydroxybenzoic acid	773.666	742.115	797.981	697.252	643.158	654.648	775.396	799.413	870.949	772.175	646.512	737.304	921.546	944.334	819.621	628.265	634.2	739.885	739.753	694.485	748.428	898.701	618.312	735.303
268	6,66_405,1181m/z		405.118	6.66052			37.8061	31.6675	27.9472	25.2934	19.9243	26.4675	19.8557	30.4644	30.4959	29.0004	29.1044	23.7766	24.8927	25.9669	22.787	34.0598	28.0522	32.512	20.1501	19.138	39.112	54.4058	23.9343	34.6785
269	5,17_591,1132m/z		591.113	5.16853			1215.65	1162.58	1190.97	1076.27	983.719	985.967	941.625	895.737	886.855	905.911	826.114	929.658	726.769	732.329	690.303	1374.17	1315.22	1067.44	974.38	879.06	901.518	907.285	855.769	982.94
270	6,90_349,1071m/z		349.107	6.89927			36.5093	22.2078	25.423	39.6662	16.6016	24.3429	33.9196	22.2161	36.6566	83.6096	55.6156	74.8678	122.805	121.793	112.739	13.9954	18.685	29.8016	41.0727	40.4417	37.3896	41.067	24.7712	35.353
271	4,03_315,0714m/z		315.071	4.033	Protocatechuic acid hexoside	Hydroxybenzoic acid	127.172	107.388	127.306	142.294	143.856	122.924	135.232	129.982	147.577	191.411	129.454	176.853	130.22	135.955	124.525	339.702	248.55	296.74	506.192	296.114	228.005	321.532	230.554	269.331
272	7,36_475,1271m/z		475.127	7.35815			33.9708	32.0142	43.9203	30.9442	26.9725	28.8101	26.009	28.7413	29.1093	26.8993	20.5272	21.2578	32.384	31.0393	29.1131	31.2047	25.6254	25.0677	17.8213	13.7114	24.2059	21.4133	17.4205	31.863
273	4,93_312,0478n	M-H, 2M-H	623.089	4.9298	trans-Caftaric acid, 2M-1 adduct	Hydroxycinnamic acid	19189	18002.5	21376.6	17582.9	15123.7	13975.7	20349.9	17181.5	18677.7	17563	11270.9	13989.8	11995	11860.1	11209.1	33146.2	37258.4	30597.5	20265.5	14717.3	17455.5	21656.9	19239.1	17880.1
274	3,22_253,0925m/z		253.093	3.22007			1415.75	1503.8	1534.76	1176.05	1181.99	963.717	1434.49	1306.9	1576.78	1348.52	1230.48	1349.73	1407.15	1444.9	1512.98	265.506	255.576	301.009	194.828	409.407	259.562	295.591	446.2	299.361
275	3,89_635,1461m/z		635.146	3.88862			248.124	285.214	267.03	308.852	280.875	240.868	394.806	357.145	382.141	499.496	419.253	529.016	599.497	659.822	568.815	472.919	422.49	370.12	1050.85	666.699	530.139	786.935	783.552	704.483
276	3,74_331,1024m/z		331.102	3.74185			67.5444	78.7866	66.2854	77.8465	76.3915	64.2489	62.2298	68.4998	53.8153	73.3099	44.6629	77.5114	42.9838	44.3726	41.2045	226.07	225.338	216.37	191.318	127.912	135.54	100.797	127.546	155.871
277	1,58_455,1010m/z		455.101	1.58373			539.333	506.738	514.224	616.784	600.873	557.594	668.391	581.451	639.458	831.915	686.149	718.043	819.845	786.819	774.464	479.413	452.357	455.599	566.271	506.333	516.839	623.356	420.2	558.089
278	8,25_487,1202m/z		487.12	8.25497			36.0008	36.415	25.9699	25.6604	19.1282	16.289	15.2418	21.0095	21.6999	22.2239	20.0123	16.7288	27.7878	24.7292	25.3404	36.3771	48.6945	52.8296	36.3311	38.57	53.9107	84.9726	46.4571	63.0649
279	7,35_467,0981m/z		467.098	7.34767			35.6239	32.4244	31.2768	44.9736	53.9949	28.0266	40.4427	39.1548	38.0647	53.1176	38.1154	56.7839	14.4179	16.5243	10.3701	197.329	128.85	154.987	153.161	110.688	95.3683	106.18	81.5385	114.115
280	7,88_227,0350m/z		227.035	7.87993	Kaempferol, fragment of Kaempferol 3-O-glucoside	Flavonol	1.62823	1.4261	0	15.4416	23.9586	13.412	5.19337	6.6743	13.2943	19.7886	16.1579	26.8626	0	0	0	86.7537	64.1343	101.718	90.5146	64.529	48.8572	47.0527	47.8339	71.5096
281	3,22_198,0743m/z		198.074	3.22007			19.7686	18.9836	16.4813	14.141	11.7641	14.1649	18.8604	12.778	18.1674	12.2218	11.3746	12.3395	11.4481	12.3238	8.56876	6.93232	6.12761	6.9885	6.09862	5.13751	10.1148	13.5195	8.47	9.52602
282	10,66_339,0478m/z		339.048	10.6623			99.2921	97.2237	89.7205	96.9209	96.8526	91.6241	92.317	99.7637	92.0175	93.0397	95.9462	95.263	95.6871	96.2681	95.5548	117.252	95.4905	98.1653	97.5755	91.7291	99.2049	92.9945	85.3912	101.155
283	5,99_355,0666m/z		355.067	5.99197			489.235	469.124	572.034	321.057	314.882	323.479	389.494	308.691	351.516	401.245	333.419	376.027	366.993	379.597	345.404	753.15	624.095	605.631	737.16	602.091	378.407	620.494	456.14	504.837
284	5,52_315,0684m/z		315.068	5.52498			71.1586	51.0772	75.4296	45.7864	48.3829	35.0201	52.6559	46.1444	56.4844	80.9563	55.3497	78.1319	67.7498	75.5531	61.3667	125.71	94.4811	96.4613	244.764	152.256	64.5627	160.828	92.6717	112.746
285	3,73_609,1247m/z		609.125	3.73137			1171.96	947.834	988.381	1148.15	1101.94	950.427	971.82	962.156	931.841	964.872	787.477	977.161	674.456	693.811	699.575	2040.36	1579.5	1710.12	1316.42	1089.2	1091.85	1195.08	1080.41	1340.52
286	5,55_427,1807m/z		427.181	5.54595			62.9977	73.0752	101.086	79.9113	87.0245	67.4305	175.69	152.627	143.453	169.449	174.153	155.048	217.563	239.456	218.441	9.60347	10.7702	14.8939	26.2932	47.6841	20.7205	35.9205	29.2069	17.0207
287	5,68_447,1498m/z		447.15	5.67985			447.977	404.296	294.698	331.998	289.784	285.406	235.36	264.188	301.027	395.734	257.697	373.506	374.218	406.601	346.987	571.485	354.968	461.368	349.424	268.336	321.461	354.229	383.284	381.715
288	3,21_552,1886n	M-H2O-H, M+Cl	587.144	3.20958			455.53	521.57	442.845	394.662	380.466	323.028	469.741	421.539	419.535	408.903	308.68	408.122	429.6	421.679	448.749	776.151	783.332	658.49	678.276	509	537.008	584.694	468.754	465.307
289	7,55_613,1525m/z		613.153	7.54685			32.8284	35.6204	31.222	44.9296	38.4192	21.0495	28.7592	27.8842	34.1564	27.4847	22.3712	30.3272	14.5591	10.1752	15.5272	109.175	83.3912	83.1083	78.1327	61.2349	52.5531	40.4368	48.753	61.9133
290	4,52_447,1497m/z		447.15	4.52333			260.061	199.36	280.661	254.426	232.636	240.339	256.018	261.108	235.288	254.799	204.445	261.431	190.354	203.458	185.328	199.429	108.719	144.489	175.916	121.184	75.1615	103.674	165.35	141.411
291	4,52_563,1607m/z		563.161	4.52333			54.6746	61.7968	68.3299	52.0248	52.8338	38.5912	58.1079	53.0553	56.8084	48.4956	27.1687	40.6449	32.1348	33.2165	29.0174	103.451	97.1482	108.401	58.6143	51.5353	32.9317	39.539	45.7059	41.7859
292	4,53_316,1153n	M-H, M+Cl, 2M-H	315.108	4.53382	Hydroxytyrosol hexoside	Phenylethanoids	6421.01	5609.67	5894.89	7927.34	7230.97	6699.34	6297.52	6336.81	6191.72	6236.44	5020.78	6938.23	4316.9	4267.31	4433.18	12988.1	11692.6	10289.9	11048.8	8618.87	9108.59	7710.58	9110.9	10257.9
293	5,64_290,0787n	M-H, M+Cl, M+FA-H, 2M-H	289.071	5.63792	Catechin	Flavan-3-ols	5512.19	8559.48	10980.4	5315.13	8424.85	6109.93	4283.3	4243.45	3499.06	3881.96	7109.09	6324.64	3740.04	3548.83	2775.8	7536.73	6223.37	4137.41	3718.98	3475.86	3829.53	2969.55	3123.23	3342.72
294	8,87_481,1137m/z		481.114	8.8711			26.5937	27.3575	24.9566	21.4298	21.5592	19.2989	28.2124	29.5633	29.7892	28.7492	17.9607	33.8959	17.2649	19.0413	14.7977	116.573	68.2925	68.7548	81.6721	58.0179	48.351	57.6866	60.5009	77.6813
295	1,55_503,1605m/z		503.16	1.55228			51.0482	57.7041	64.5495	86.3926	78.338	100.081	62.9165	53.7968	128.883	317.85	241.035	142.026	232.068	145.042	196.364	88.2249	65.998	74.1909	86.2027	95.8974	64.7053	115.256	77.1832	90.397
296	4,53_415,0312m/z		415.031	4.53382			99.0315	104.987	86.4399	131.452	126.071	114.601	101.994	110.743	103.503	110.04	90.208	117.99	75.6525	74.0714	76.4685	233.571	235.036	192.902	221.15	165.532	190.877	153.067	181.419	200.446
297	6,81_825,2592m/z		825.259	6.8073			38.6026	100.203	27.2495	55.5182	106.892	41.2156	13.8588	20.3349	31.2498	20.2522	27.049	44.4579	23.6674	19.1281	27.0619	392.476	299.595	233.432	145.019	97.2785	334.354	305.288	157.309	293.011
298	5,25_401,1081m/z		401.108	5.2524			28.0289	23.1761	28.437	18.7568	22.3253	17.4436	20.1123	13.8069	15.7276	14.5425	12.3277	17.8232	11.7814	12.1236	10.3069	23.995	25.0433	25.7028	26.8103	14.3964	15.6239	16.9774	16.8654	22.8933
299	2,88_721,2042m/z		721.204	2.87652			343.737	354.1	344.71	362.54	303.358	293.991	303.892	283.181	306.186	364.563	304.081	323.981	329.017	312.547	316.991	432.654	376.204	333.108	347.316	295.2	319.212	329.394	308.502	354.514
300	2,71_343,1234m/z		343.123	2.70878			34.9885	28.9516	31.5965	24.1876	21.5772	25.9345	38.2355	35.0378	33.9942	24.8347	23.4453	26.393	36.2959	37.8603	37.6447	17.9419	23.9262	22.2306	30.4891	26.4631	16.4722	29.4985	24.3835	21.1518
301	10,47_489,1101m/z		489.11	10.4655			3.94971	4.75433	1.73906	78.4521	16.0228	67.4128	57.3048	26.9766	18.9324	89.7987	47.8614	42.606	68.7847	92.4193	56.2902	4.97104	5.53618	13.7008	59.5569	28.3549	23.232	39.0901	26.1102	23.495
302	4,59_609,1239m/z		609.124	4.58623			98.245	82.2076	98.8013	107.542	72.2151	71.5616	74.1919	70.3252	65.5468	82.1988	61.6869	71.8509	53.4915	60.771	49.7515	161.285	143.788	148.308	116.201	95.6198	102.628	114.761	103.64	118.263
303	7,54_441,1976m/z		441.198	7.53637			17.5448	22.0867	27.7401	25.3541	18.8616	12.8963	35.9175	30.2997	32.1069	30.4047	22.7571	32.7264	29.5618	32.8754	27.5228	35.9819	29.3907	35.1537	40.0501	31.404	26.2262	31.9496	33.527	28.3738
304	4,58_315,0696m/z		315.07	4.57575			10.9729	16.9952	14.4305	8.34301	19.7577	18.5914	15.1242	17.0319	9.80167	12.3236	12.5872	17.4598	18.2782	11.8925	20.9085	30.6288	18.3704	19.498	12.1876	13.3394	9.39856	17.0576	15.0965	14.7321
305	2,66_721,2040m/z		721.204	2.65637			298.434	295.698	335.654	312.092	249.897	241.456	301.042	278.458	254.657	276.433	246.011	274.711	262.723	246.918	273.115	385.574	330.605	334.347	320.044	250.829	300.963	287.31	292.382	301.442
306	3,15_455,1008m/z		455.101	3.14668			102.69	100.837	109.238	134.606	121.239	113.606	133.901	104.808	126.706	170.653	132.433	138.893	167.065	162.226	150.941	82.3397	88.3228	88.0951	105.812	86.9007	100.509	118.433	83.6945	106.878
307	4,25_331,0665m/z		331.066	4.25315	Galloyl glucose	Hydroxybenzoic acid	184.316	896.679	839.968	529.395	494.721	307.749	276.355	570.451	89.3213	113.962	989.29	635.32	231.299	201.879	109.458	137.5	70.1787	39.723	58.854	69.3535	110.523	19.3143	168.436	65.2204
308	8,82_639,1704m/z		639.17	8.81868			736.663	493.225	722.566	318.21	215.993	351.8	198.856	221.251	263.863	222.911	120.309	82.7494	99.3188	75.5245	86.0291	170.175	124.922	125.192	23.706	24.1075	27.1083	27.3578	28.6831	22.4282
309	4,68_447,1498m/z		447.15	4.68058			374.252	258.505	336.084	392.217	323.191	346.752	293.089	320.59	277.72	330.333	278.294	332.662	230.286	224.535	228.241	328.352	228.869	319.392	264.134	234.635	194.19	216.707	271.225	287.548
310	6,08_427,1812m/z		427.181	6.07583			12.8988	10.2729	15.6475	26.4003	37.358	30.428	56.8921	36.2285	30.4086	58.4937	162.668	121.226	101.998	106.478	103.259	14.9335	23.4143	12.236	49.5502	70.4675	20.7921	32.2155	70.8256	28.1436
311	3,65_330,0942n	M-H, M+FA-H	329.087	3.6475			90.9401	83.3061	101.889	75.5927	69.8883	72.3052	119.457	87.8762	100.09	101.531	82.1789	102.523	110.986	122.15	111.837	49.1268	49.0935	37.3205	46.6071	43.2186	38.5419	52.0957	44.3886	46.7435
312	10,56_951,2573m/z		951.257	10.5599	Resveratrol tetramer 5, formic acid adduct	Stilbene - oligomers	742.923	963.143	645.883	1578.75	779.498	1036.41	1421.76	955.171	1178.07	2518.59	1665.98	1009.05	2050.35	2552.33	1884.41	878.088	862.928	1076.56	1277.77	965.938	828.154	1040.56	1696.29	1073.23
313	4,28_315,0715m/z		315.071	4.2846	Dihydroxybenzoic acid hexoside 1	Hydroxybenzoic acid	995.193	964.166	981.113	1062.77	904.826	1001.75	807.813	706.694	719.055	944.433	725.847	917.304	929.557	910.013	948.562	1157.16	814.239	630.551	771.023	772.002	545.607	611.752	691.712	625.802
314	7,60_433,0773m/z		433.077	7.59927			268.588	251.847	245.811	304.066	368.427	218.715	323.223	308.956	386	358.454	272.551	509.271	152.834	140.016	161.599	613.104	492.287	576.646	833.415	642.184	456.664	496.706	415.88	621.561
315	4,88_329,0869m/z		329.087	4.87738			154.704	157.627	151.312	154.269	162.681	136.457	182.505	180.317	192.872	258.933	209.02	278.791	322.246	301.15	353.272	373.506	293.254	341.495	884.85	573.31	319.358	629.243	392.023	445.562
316	4,85_355,0662m/z		355.066	4.84593			82.0885	70.9855	81.8672	60.3249	57.0724	45.7277	72.2176	61.3005	56.1384	67.0212	59.7806	120.387	79.7931	78.645	94.9321	61.9933	66.093	73.3685	86.4595	74.8706	60.0879	107.17	96.3761	83.1795
317	10,28_454,1405n	M-H, M+Cl, M+FA-H	453.133	10.2768	Resveratrol dimer 6 (Viniferin)	Stilbene - oligomers	565.168	510.884	362.661	2174.5	755.156	2021.81	1459.48	1046.79	833.907	2063.25	1662.89	1352.3	1866.78	2323.9	1688.54	440.957	591.377	904.173	869.089	733.112	694.437	1147.64	744.101	654.974
318	4,31_591,1153m/z		591.115	4.30557			152.945	132.164	141.531	146.634	125.271	132.781	131.195	122.897	134.62	120.852	107.023	123.392	102.308	117.741	96.208	184.944	157.37	143.36	137.947	119.582	117.103	127.799	127.845	140.8
319	4,76_503,1387m/z		503.139	4.76207			32.2801	42.3765	33.3971	30.103	23.4892	20.4142	42.7018	29.4785	37.0284	47.6738	25.3624	38.4621	27.4018	24.0921	27.0674	111.041	93.6882	78.4695	88.7446	56.5882	51.0024	55.1783	58.4224	62.2095
320	4,31_609,1246m/z		609.125	4.30557			384.338	341.443	351.683	361.892	373.22	287.993	321.218	302.19	325.061	313.011	262.215	317.678	237.481	251.293	232.037	523.354	409.806	391.203	345.579	288.835	279.923	322.657	285.93	334.799
321	1,56_659,1651m/z		659.165	1.56277			91.3448	84.9315	79.3961	76.9213	101.733	81.2554	79.509	69.9625	91.1896	103.408	90.7286	77.9841	94.7979	80.0129	103.288	126.255	114.944	100.054	95.7006	89.8948	80.4686	102.859	84.8304	116.687
322	3,21_401,1289m/z		401.129	3.20958			33.8604	45.0867	43.2713	35.3896	30.3453	27.4081	32.6295	33.8581	35.5809	32.647	33.3448	41.941	35.9706	38.0246	36.4658	47.7815	49.5737	43.4989	35.5374	33.5147	44.9207	54.4358	37.842	40.1042
323	6,43_441,1966m/z		441.197	6.42988			28.278	32.7736	33.4428	47.4585	51.2218	43.7787	97.0324	80.3317	63.2547	104.113	228.12	196.178	282.843	252.41	369.485	8.29161	9.78906	2.37856	46.0738	101.96	9.44483	32.3731	73.5057	30.8932
324	4,33_493,1194m/z		493.119	4.33463			108.977	85.715	112.141	114.916	102.64	97.7721	81.0855	81.2929	74.0809	102.662	114.696	101.764	81.7083	81.3979	73.051	43.9566	30.0936	51.668	37.4935	65.4606	29.6679	33.1152	22.6011	25.0219
325	3,21_371,1533m/z		371.153	3.20958			42.2918	36.621	51.3927	47.6785	38.8796	35.5088	42.1708	42.2631	48.4691	45.3574	37.0881	37.8704	38.3544	38.2858	42.0661	69.5573	58.7153	56.4384	59.5421	38.0294	50.2603	46.4254	51.0248	50.1043
326	4,36_329,0869m/z		329.087	4.3556			14.5914	17.541	14.593	10.4954	13.5057	9.99288	10.3106	9.31491	10.146	14.9937	9.4476	12.682	15.1861	11.343	17.8749	42.285	27.3158	29.1432	44.272	30.3953	28.1619	41.7444	22.9332	30.8223
327	4,47_361,1134m/z		361.113	4.47092	Dihydroxybenzoic acid hexoside 2, formic acid adduct	Hydroxybenzoic acid	1793.48	1402.03	1611.05	2181.84	1914.94	1758.42	1681.78	1757.07	1733.02	1522.24	1266.99	1605.14	1031.9	1036.38	995.656	2201.68	1853.09	1874.68	1710.99	1470.5	1530.85	1450.08	1784.77	1818.95
328	9,72_454,1401n	M-H, M+FA-H	499.139	9.71548	Resveratrol dimer 4 (Viniferin)	Stilbene - oligomers	83.3413	74.6586	53.0372	368.897	66.0415	289.673	211.121	143.624	135.9	477.402	191.21	111.036	293.331	409.448	201.801	20.4909	33.8795	67.3206	61.9015	61.2352	82.4465	103.369	73.3558	54.7957
329	4,54_621,1821m/z		621.182	4.5443			72.1523	69.8627	66.8911	80.2276	63.3284	62.3616	50.6007	51.3518	49.9957	62.0024	38.1598	63.9269	26.6503	25.0133	29.0321	340.007	264.854	180.536	156.872	102.553	112.427	91.5653	93.0437	147.321
330	7,28_1017,2070m/z		1017.21	7.28477			272.247	416.535	900.333	222.082	500.27	509.113	298.963	173.485	113.545	237.802	475.881	587.918	277.71	212.111	251.005	650.907	545.331	138.484	261.611	100.46	130.088	56.5909	204.214	96.1853
331	5,89_436,1359n	M-H, M+Cl	435.129	5.88952			1206.74	1017.51	1177.48	938.452	901.014	1211.05	843.079	795.328	811.027	785.785	654.593	702.776	511.275	464.439	534.239	2008.53	1883.59	1431.25	961.501	844.856	1143.6	780.209	848.753	1071.52
332	8,43_273,0763m/z		273.076	8.43318			28.7666	27.2058	32.4497	28.9908	24.0552	27.6377	26.652	31.9554	30.1824	26.8403	24.2076	27.6749	18.2561	18.3265	16.1769	46.9502	42.0842	36.8884	38.043	31.7332	30.6272	28.7062	30.3652	31.2879
333	8,16_434,1206n	M-H, M+H2O-H	433.113	8.16062	Dihydrokaempferol-O-deoxyhexoside	Flavanonol	7739.69	6918.9	7997.55	8061.95	7203.24	7499.26	8737.89	7439.8	7907.07	8175.65	7264.65	9426.02	6836.91	6966.21	7116.11	12063.3	10795.5	11033.3	12344.5	9932.46	8907.11	8152.99	8731.85	10907.1
334	3,25_243,0628m/z		243.063	3.25152			57.7969	56.8225	62.922	40.4716	37.9809	35.7584	70.5404	42.4039	55.5897	46.0845	56.3934	84.6463	74.9723	89.5784	82.8696	18.8003	21.6656	20.0746	12.5267	19.8115	16.1343	27.5941	42.9852	24.6747
335	11,23_454,1405n	M-H, M+FA-H	453.133	11.2261	Resveratrol dimer 11 (Viniferin)	Stilbene - oligomers	206.304	155.243	139.583	145.106	97.5213	120.226	104.744	85.7154	126.885	315.347	167.743	192.165	321.278	332.874	302.848	102.681	112.69	147.81	222.347	141.579	95.0324	143.492	89.9531	108.064
336	1,82_633,1226m/z		633.123	1.82247			15.0729	15.8949	15.6786	50.6883	53.897	39.6265	71.6065	60.1267	68.2212	84.146	70.4727	77.392	89.4319	83.1854	92.9095	8.96057	8.25895	5.70567	90.6928	90.3444	83.9644	96.8314	84.9063	86.978
337	6,22_729,1483m/z		729.148	6.2226	Procyanidin dimer galloylated (P+P+gallic acid) 1	Flavan-3-ols	767.215	1524.59	1619.72	797.631	912.835	1015.75	793.634	531.041	450.636	660.379	1063.21	981.289	677.528	532.246	615.403	1356.95	1414.24	576.563	825.946	618.571	741.84	454.978	594.596	555.998
338	7,20_551,1397m/z		551.14	7.20328			808.211	687.558	927.049	569.086	454.513	486.711	593.315	456.666	515.483	473.064	398.711	487.215	481.361	491.557	481.796	402.709	380.089	342.009	312.431	240.283	159.986	354.749	266.28	223.576
339	5,95_747,2710m/z		747.271	5.95242			123.154	129.592	111.449	105.398	108.077	87.8357	123.522	113.617	103.793	110.222	95.4272	114.299	118.273	120.645	110.065	88.5022	74.1416	81.2515	74.5378	57.5666	88.9973	74.8441	87.6542	67.3309
340	6,58_579,1405m/z		579.141	6.57665			49.4735	54.069	70.8767	35.5384	40.3702	38.9292	43.535	31.3257	27.5024	34.3238	36.713	40.0917	25.6316	22.788	24.6798	61.0249	53.4422	40.9588	35.4577	27.3247	30.5949	22.9404	30.4406	29.2792
341	5,41_417,1392m/z		417.139	5.40967			139.294	136.781	117.134	108.798	117.922	116.537	98.8856	100.924	101.135	120.833	91.4471	126.822	129.056	133.758	121.05	302.86	221.285	257.806	285.922	210.956	255.37	267.193	205.912	298.926
342	9,46_454,1400n	M-H, M+FA-H	499.139	9.46388	Resveratrol dimer 3 (Ampelopsin D)	Stilbene - oligomers	365.257	255.757	246.881	285.5	168.383	210.232	315.508	230.536	330.531	704.495	435.854	570.293	1133.19	1210.28	919.925	105.716	147.138	240.091	377.04	414.392	340.783	413.291	254.361	284.414
343	5,39_361,1106m/z		361.111	5.3887			59.0685	49.1862	60.6459	52.6571	41.3712	49.3218	40.6554	48.4906	37.5537	56.6324	53.2063	59.3685	60.4397	64.4172	57.6988	84.0584	75.0952	59.8732	85.9287	54.2139	56.5012	60.3444	49.1377	56.3873
344	6,22_427,1812m/z		427.181	6.2226			72.7458	77.6498	87.8872	95.7442	99.7959	93.3387	114.416	112.392	82.2141	104.462	163.944	151.882	123.482	128.104	143.949	91.5306	110.109	83.7484	102.831	100.851	73.8458	90.8687	115.293	91.6362
345	6,77_466,1104n	M-H, M+Cl, M+FA-H	465.103	6.76535	Dihydromyricetin-O-deoxyhexoside	Flavanonol	2338.98	2603.83	3519.66	2327.04	1848.86	2346.9	2604.05	2059.99	2160.08	2551.17	2197.89	2408.86	2307.83	2386.63	2242.42	2950.28	2796.89	2691.88	3057.58	2383.41	1987.57	2671.62	2171.86	2816.95
346	1,59_604,0704m/z		604.07	1.59422			121.76	85.3327	78.1508	89.2386	74.9568	66.9022	97.54	65.9549	94.2222	143.648	84.593	89.4466	159.081	156.038	148.133	94.4755	93.6884	102.857	87.4327	83.5896	70.0353	107.559	76.787	71.2067
347	5,38_465,1026m/z		465.103	5.3782	Cyanidin-3-O-glucoside, hydrate	Anthocyanin	1667.9	2009.75	1969.99	1395.83	1296.75	1392.83	1703.79	1560.58	1749.38	1823.35	1281.67	1697.19	1466.88	1515.9	1279.06	5957.62	5440.87	4860.53	6900.61	5231.34	3829.67	5161.35	2764.74	4388.15
348	10,96_454,1405n	M-H, M+FA-H	499.139	10.9559	Resveratrol dimer 10 (Viniferin), formic acid adduct	Stilbene - oligomers	184.199	180.762	141.134	494.115	202.732	364.713	215.558	192.992	220.459	723.093	348.584	315.547	477.152	530.665	370.317	182.145	215.525	332.696	351.583	260.021	294.988	376.024	260.627	235.109
349	6,39_466,1104n	M-H, M+FA-H, 2M-H	465.103	6.39033	Taxifolin-3-O-hexoside	Flavanonol	2995.5	2982.87	3367.82	3547.96	3018.98	4343.44	3152.9	2710.26	2740.16	3246.77	2467.38	2833.66	1889.49	1872.29	1931.99	7294.89	6864.08	6111.05	6067.63	5234.19	4146.7	2699.67	2895.32	5295.44
350	7,31_441,1966m/z		441.197	7.30573			45.8196	60.1204	62.4835	70.704	57.2046	46.8876	83.1193	92.5041	76.0622	72.0419	71.1719	87.0315	100.361	106.103	116.047	53.3995	76.9872	37.3674	103.978	74.4058	46.0851	63.3851	70.0434	57.8002
351	5,97_427,1813m/z		427.181	5.97338			1.86177	4.59129	3.00166	11.5708	22.5646	36.299	62.7361	22.4939	14.4086	52.2499	173.133	197.831	95.1839	86.2327	150.405	10.9603	27.5664	4.72548	21.6423	32.1017	3.12473	10.1241	88.9136	23.8916
352	9,45_951,2604m/z		951.26	9.4534			121.209	177.513	111.028	666.452	164.589	444.249	411.704	298.373	256.835	715.895	373.083	229.199	413.195	533.869	357.485	216.198	210.124	245.411	243.817	173.525	113.634	218.429	314.121	173.503
353	4,94_594,1329m/z		594.133	4.94028			151.96	175.602	153.549	136.485	138.813	134.336	123.627	113.637	109.748	116.677	110.48	128.641	81.0619	85.9428	72.3486	169.656	148.659	104.398	120.876	105.422	104.652	109.517	90.9096	116.908
354	7,07_479,1145m/z		479.115	7.067			67.7168	72.034	76.508	64.8162	61.0137	66.4918	59.2853	57.412	66.7919	77.0314	65.2211	72.3418	58.0315	58.196	52.804	128.707	105.621	102.869	146.339	121.829	107.075	123.873	100.437	142.787
355	5,84_675,1323m/z		675.132	5.8371			98.9338	119.385	157.646	377.043	82.8676	81.0499	90.2275	67.2379	83.2197	81.8055	93.4605	90.4734	79.017	82.1712	66.7677	221.642	144.093	120.817	132.467	105.927	83.1075	94.3715	82.5521	101.398
356	4,96_271,0694m/z		271.069	4.96125			185.72	124.997	233.483	138.87	89.1821	120.172	130.872	90.7743	86.4741	119.625	120.535	102.749	89.3469	102.351	53.9849	30.2653	31.0383	22.2267	10.1779	8.78377	17.303	20.9605	14.1415	12.4354
357	8,10_601,1169m/z		601.117	8.09772			444.175	390.745	477.404	387.655	338.957	328.471	395.951	322.195	311.383	361.632	306.096	361.908	333.303	347.541	330.146	287.738	253.816	231.246	256.009	181.906	141.449	252.554	259.92	226.827
358	3,40_161,0453m/z		161.045	3.39828			42.0479	31.2124	37.9271	24.5422	17.2729	22.4326	8.78994	11.3942	8.47672	7.24636	7.51329	14.5688	6.15457	6.3723	9.03842	26.372	20.2711	18.2486	1.39524	2.37775	6.3788	5.40938	12.3451	5.12788
359	9,21_809,3235m/z		809.323	9.21467			403.215	361.764	347.056	598.707	671.091	583.33	608.968	640.601	589.628	519.945	360.112	455.959	579.812	558.759	487.657	352.666	314.366	316.517	381.64	421.474	508.109	612.685	500.923	537.582
360	3,46_331,0663m/z		331.066	3.46118			376.404	452.32	414.317	376.148	365.45	367.537	357.345	290.34	326.665	291.223	237.133	275.946	281.292	276.295	259.003	755.965	624.508	377.832	437.19	314.325	312.969	337.698	341.618	347.993
361	3,27_805,2224m/z		805.222	3.27248			681.542	729.478	723.213	693.438	651.261	644.572	627.502	565.805	565.321	672.567	564.191	665.963	622.785	631.232	629.953	776.095	676.147	616.105	601.315	487.062	536.464	533.369	566.718	534.157
362	7,95_729,1462m/z		729.146	7.95332			76.1064	188.957	431.292	57.2664	161.622	156.444	108.118	42.9743	10.5964	79.8413	222.839	274.042	114.89	94.4055	84.5744	187.216	158.07	17.4474	54.3419	27.8224	25.423	0	43.512	21.8306
363	11,50_525,1180m/z		525.118	11.4962			4.14352	0	0	30.8307	11.4337	21.4549	33.1423	13.0844	25.0132	100.863	63.5773	82.3913	108	119.973	87.8324	0	1.84628	9.6004	230.987	177.076	58.5203	126.052	67.0094	88.2656
364	3,61_331,0663m/z		331.066	3.60557			464.815	472.511	493.365	427.234	419.179	380.121	379.817	400.746	346.343	391.404	380.768	735.728	347.854	343.786	314.794	523.783	472.404	426.048	421.595	381.295	358.615	380.123	351.676	369.087
365	9,39_435,1074m/z		435.107	9.3905			48.2205	48.1722	65.3246	64.8837	36.3067	59.874	65.7292	51.957	55.3499	66.6137	54.2824	55.7121	68.5625	64.8038	67.7496	38.7852	21.7331	23.0469	47.7102	37.2294	36.4617	44.3161	25.5052	27.1225
366	5,77_447,1498m/z		447.15	5.7742			540.503	443.606	420.526	438.688	365.623	373.395	314.036	350.417	391.486	642.813	455.029	596.324	544.078	521.411	489.206	614.739	568.211	674.007	463.728	432.96	657.654	676.347	537.65	638.089
367	9,69_607,1449m/z		607.145	9.69452			74.4173	56.824	85.529	57.5659	42.9202	40.3438	50.3228	55.6965	38.3305	55.4639	37.8933	36.2967	49.2914	51.3233	50.2024	64.1404	43.4793	43.717	48.3282	50.4456	33.7695	60.1962	35.9815	36.8533
368	5,09_609,1247m/z		609.125	5.08705			179.816	145.935	143.736	142.819	140.266	126.529	132.86	135.319	127.77	128.334	110.983	133.32	95.2395	108.576	96.6166	273.295	218.712	210.392	155.695	129.344	137.461	154.174	122.439	150.367
369	3,63_493,1188m/z		493.119	3.62653			110.551	175.725	155.764	128.377	167.926	158.641	110.62	120.791	91.3136	142.491	189.408	249.614	157.427	144.929	151.411	111.957	64.1131	36.112	97.0464	150.138	156.276	57.5557	111.452	69.4933
370	9,62_951,2601m/z		951.26	9.62115	Resveratrol tetramer 1, formic acid adduct	Stilbene - oligomers	257.104	293.805	221.245	558.264	200.058	339.725	386.169	289.835	321.547	760.66	441.667	291.905	594.361	740.491	483.665	304.165	276.686	383.449	381.721	300.267	269.39	398.917	445.914	323.373
371	3,47_487,1661m/z		487.166	3.47167			71.3178	51.9314	92.4625	53.7497	33.5868	35.007	60.3198	42.7474	45.954	70.2767	68.677	86.0559	63.5143	72.0146	69.782	1.39337	0	0	0	0	0	2.13184	0	0
372	3,34_609,1246m/z		609.125	3.33538			263.562	243.49	246.767	248.337	215.019	207.141	224.971	197.839	223.308	207.448	188.732	221.868	173.65	168.507	173.697	298.562	332.745	305.979	271.843	247.65	266.886	264.508	243.247	279.794
373	4,99_345,1184m/z		345.118	4.9927			15.9216	17.7642	23.3115	20.6152	19.1218	21.075	23.2653	26.7266	19.3793	19.3576	19.2677	18.109	19.6627	17.8538	19.3141	13.3137	12.7156	12.9101	16.1727	13.8445	13.0089	17.8434	13.4929	18.1919
374	6,93_547,1602m/z		547.16	6.93072			63.2342	37.4867	56.807	68.5366	41.2129	66.3008	101.265	47.8638	121.433	182.819	180.085	179.301	339.599	336.191	286.314	35.6934	29.9422	88.2194	118.734	153.407	124.199	175.294	101.987	135.716
375	4,72_149,0090m/z		149.009	4.72252	Tartaric acid, fragment of cis-caftaric acid	Hydroxycinnamic acid	36.2111	31.4225	36.7574	33.3275	24.655	29.5275	32.9197	30.2157	29.716	26.332	26.685	24.924	20.543	19.9857	19.4816	41.8249	43.7817	42.3971	31.7254	21.3755	29.6815	31.5347	29.1007	28.6906
376	5,05_359,0968m/z		359.097	5.04512			85.394	76.2995	97.6324	90.7807	77.7624	63.2356	102.184	110.913	106.404	129.704	140.28	151.102	183.782	203.514	169.403	135.649	115.489	146.172	262.976	188.244	109.277	271.563	206.491	192.8
377	4,59_897,1869m/z		897.187	4.58623			1356.43	1212.76	1237.01	1264.47	1174.85	1133.72	1154.79	1115.43	1059.89	1118.9	986.102	1084.8	839.357	864.42	819.295	1764.29	1615.46	1550.06	1325.46	1214.05	1234	1289.87	1183.84	1367.59
378	5,60_866,2050n	M-H, M+Na-2H	865.198	5.59598	Procyanidin trimer 2	Flavan-3-ols	13504.7	16321.6	16308.5	11889.9	11107.7	12481.3	10208.2	9507.45	9381.8	9504.91	10517.2	10708.3	8697.53	8007.14	8276.75	15443.6	15963.4	9936.77	9833.94	8671.76	9226.31	8113.89	8818.34	9063.93
379	4,76_375,1287m/z		375.129	4.76207			22.5783	20.1816	16.6162	16.7067	17.7646	18.4058	19.3772	18.3039	19.1348	24.7076	14.888	21.7232	18.7619	17.4957	20.8672	33.5687	23.9441	24.0573	42.2625	37.1895	35.4392	43.6967	44.5671	48.529
380	1,60_237,0613m/z		237.061	1.6047			28.9783	28.9691	26.7075	24.4234	26.9393	25.1444	25.604	24.1991	22.2038	26.6135	25.4704	28.7033	26.1242	29.0197	29.1787	27.1471	22.9404	23.9632	19.1903	21.1022	22.6063	21.56	13.2052	22.2874
381	4,97_1185,2477m/z		1185.25	4.97173			910.6	736.276	770.936	829.266	782.817	721.849	696.599	668.498	669.811	710.402	584.778	643.728	492.03	499.859	497.969	1133.86	1006.32	889.589	761.787	678.496	669.171	773.801	690.616	783.01
382	4,98_584,1226m/z		584.123	4.98222			412.15	412.527	424.942	363.647	316.731	336.324	321.165	301.58	268.276	288.829	271.928	304.015	231.34	215.061	228.958	523.03	543.399	393.795	383.333	348.405	351.144	343.402	343.565	395.414
383	11,12_329,2325m/z		329.233	11.1212			34.0511	39.4846	34.7209	37.8313	46.1044	71.0786	317.311	33.5915	40.7323	280.866	369.009	1033.86	227.439	71.685	565.594	36.395	42.5084	35.4874	46.5465	51.1405	39.8616	43.7012	328.536	109.768
384	5,36_745,1466m/z		745.147	5.35723			202.915	178.024	222.329	154.883	137.852	140.225	150.919	120.804	124.868	134.94	152.435	163.165	118.593	115.636	111.083	248.898	244.634	192.418	189.747	116.622	133.247	148.64	126.825	160.753
385	5,58_549,0846m/z		549.085	5.57502			91.6823	110.998	144.16	104.159	75.9918	105.33	112.524	88.2843	98.7874	93.3361	82.0749	80.893	85.169	100.535	75.5889	178.494	165.521	133.921	176.2	149.66	94.1316	115.737	90.3659	158.359
386	4,74_913,1809m/z		913.181	4.7411			215.064	144.196	158.963	199.768	185.313	175.574	166.032	172.189	161.759	178.379	149.323	160.145	123.053	132.953	132.861	301.701	210.998	250.821	183.421	158.835	171.74	178.653	164.712	176.911
387	6,65_641,1358m/z		641.136	6.65003	Myricetin O-di-hexoside	Flavonol	131.836	140.27	174.929	106.786	95.3625	97.6034	149.004	111.181	124.782	196.105	131.533	193.21	144.306	160.098	135.205	153.128	125.722	171.011	323.343	225.065	100.376	280.301	167.711	158.464
388	4,94_643,0541m/z		643.054	4.94028			71.4604	52.2047	85.0064	47.1752	27.0346	43.5077	51.9928	40.3667	41.7107	42.0167	30.5404	30.8631	26.1662	20.0734	19.3933	51.8115	58.1212	32.0775	20.507	17.7233	26.0457	39.6249	15.3891	14.0704
389	4,60_487,1084m/z		487.108	4.59672			199.883	228.952	222.197	204.123	196.468	190.685	208.3	184.32	204.543	202.853	165.556	218.344	201.843	188.975	215.358	491.497	378.496	304.214	418.064	275.216	269.755	263.864	269.602	280.485
390	5,28_375,1286m/z		375.129	5.28385			47.4881	32.3241	37.0977	46.726	55.6554	47.0475	47.3771	49.5121	45.6564	40.0053	40.6371	40.6704	35.1262	38.4065	32.7521	59.9276	48.9175	53.0582	59.2491	54.9522	66.9886	71.3792	74.7808	78.5159
391	7,49_465,1376m/z		465.138	7.49443			37.5014	46.3622	37.6232	35.1701	37.2373	33.1798	35.7269	48.4529	57.7767	63.257	46.8391	42.5352	76.4449	74.4993	64.4302	78.3366	92.1873	99.9711	103.688	123.303	145.026	184.949	137.204	147.276
392	5,24_327,1078m/z		327.108	5.24192			12.6448	11.2587	10.2704	19.2725	13.8974	14.0245	14.2809	18.6337	12.2043	29.605	23.1112	25.2335	25.9086	26.6877	25.9397	34.7462	41.2827	32.933	47.2449	35.4847	16.4655	30.0131	22.7515	26.0309
393	4,67_1170,2595n	M-2H, M-H	584.122	4.6701			450.814	414.82	407.193	398.59	372.267	352.987	312.937	340.089	326.938	306.633	271.436	325.711	245.878	225.594	231.647	480.886	500.21	359.792	391.434	332.182	327.956	314.26	327.052	361.058
394	5,23_1170,2597n	M-2H, M-H	1169.25	5.23143	Prodelphinidin tetramer	Flavan-3-ols	6947.11	6684.46	6528	6036.68	5057.74	5487.65	5048.87	4896.16	4916.81	4768.31	4267.86	4695.78	3929.45	3905.75	3825.35	7092.61	7381.89	5607.81	5266.34	4837.86	4979.34	4943.33	4774.5	5225.73
395	4,96_203,0823m/z		203.082	4.96125	Tryptophan	Aminoacid	234.911	158.705	294.338	160.271	114.956	146.627	167.049	110.061	113.356	137.555	154.367	126.971	103.697	115.006	64.5772	41.7766	39.985	29.0809	14.7349	12.5947	21.6257	26.2088	18.8591	14.974
396	4,95_897,1853m/z		897.185	4.95077			1022.71	840.711	907.981	967.886	923.974	812.258	787.294	814.151	771.451	825.699	686.074	820.366	591.528	612.752	582.931	1372.2	1158.73	1167.74	901.402	848.189	839.176	911.828	801.474	971.148
397	4,95_739,1863m/z		739.186	4.95077			56.7817	72.2676	71.6182	69.474	55.7759	61.3001	61.3692	40.1165	50.1164	60.1144	62.7007	64.0801	64.9159	57.0979	64.7782	69.9775	66.1987	41.2054	89.2778	85.1577	54.0388	68.2699	66.0165	75.0201
398	6,23_357,0585m/z		357.059	6.23308			302.002	441.655	689.236	268.598	295.551	272.161	383.375	268.65	192.204	180.715	466.46	377.402	222.047	220.767	137.571	226.669	181.52	131.344	105.353	101.484	109.019	110.651	109.706	89.5865
399	5,63_295,0455m/z		295.046	5.62743	trans-coutaric acid	Hydroxycinnamic acid	4199.04	3693.78	4048.91	3874.97	3369.85	3285.23	3579.92	3616.12	3620.58	3661	3035.46	3220.17	2871.39	2884.92	2819	5109.29	4821.65	4589.34	3145.34	3064.37	3234.11	3497.17	3423.47	3312.64
400	4,63_592,1197m/z		592.12	4.62817			361.123	311.304	328.885	358.586	328.293	306.711	303.468	295.346	290.668	297.36	238.709	309.582	205.552	205.023	205.482	456.43	404.244	379.755	337.712	286.208	293.169	320.481	292.478	341.907
401	4,69_274,0327m/z		274.033	4.69107			43.1832	41.712	46.7315	45.6138	42.4646	36.4195	29.0789	44.7151	29.3983	32.7625	34.3181	37.2363	31.7469	30.0441	35.0134	26.1968	23.9627	27.9704	22.0977	19.3096	25.0263	29.607	33.1664	24.0579
402	7,42_426,1878n	M-H, M+FA-H	471.186	7.42105			298.865	268.042	307.185	290.467	261.957	260.415	275.862	252.228	262.602	266.885	203.933	234.772	219.934	193.794	225.272	322.757	320.986	346.842	276.305	214.917	188.111	265.107	243.709	232.312
403	1,62_373,1344m/z		373.134	1.61518			27.7895	26.1647	30.4789	30.1552	24.147	27.7842	38.3914	26.9519	29.1645	39.918	28.6858	44.2167	40.9369	41.9911	42.7607	32.8136	29.8833	23.3317	35.4993	33.7773	34.8639	36.9009	36.5989	30.4667
404	1,56_342,1154n	M-H2O-H, M-H	341.108	1.56277			929.334	844.344	925.666	1036.12	966.842	907.753	1080.03	916.86	1054.08	1370.19	1078.8	1146.3	1288.86	1270.97	1209.11	832.192	773.441	780.222	920.095	797.054	820.663	999.678	728.54	847.818
405	5,02_720,1567m/z		720.157	5.02415			128.077	145.297	140.795	104.002	76.1107	105.096	82.7335	76.1757	85.4817	73.9297	78.7327	66.1513	69.1488	53.9981	70.3929	175.136	187.124	98.292	107.978	84.0289	88.2017	51.5344	69.0208	76.3001
406	7,00_723,1635m/z		723.164	7.0041			177.643	155.592	187.722	180.161	150.149	126.823	192.588	173.888	168.36	206.714	137.017	192.737	114.988	122.053	109.618	635.862	515.307	521.647	459.751	322.808	318.081	278.791	316.818	362.09
407	6,23_352,0669m/z		352.067	6.23308			27.1429	33.0791	78.0102	21.1008	24.4551	16.7685	31.2946	20.027	11.5471	9.73053	46.5384	29.3442	14.961	14.2681	5.58356	11.0339	13.4355	1.42535	1.82343	3.22406	5.2596	0	2.61969	2.12349
408	4,69_206,0456m/z		206.046	4.69107			146.552	127.212	135.927	118.151	112.3	111.117	90.6045	118.098	90.2136	115.157	95.9559	120.157	102.015	100.696	113.493	85.4813	72.3684	89.6434	71.1409	72.9549	75.8356	88.5933	93.6326	86.3673
409	5,36_882,1984n	M-H, M+Na-2H	881.191	5.35723	Prodelphinidin trimer (Pg-P-P) 2	Flavan-3-ols	3451.52	3170.36	3110.06	3061.69	2666.79	2778.28	2520.18	2476.69	2464.34	2467.82	2211.11	2438.69	1926.88	1906.03	1871.16	3727.73	3567.75	2915.5	2682.68	2397.47	2479.93	2468.6	2383.46	2704.3
410	5,21_507,1711m/z		507.171	5.21047			34.3816	20.687	30.0997	35.6633	32.9474	24.5399	46.5432	30.7271	41.7672	34.0717	30.7195	42.0161	34.2657	37.6651	36.9432	20.5015	11.1705	11.0933	38.3878	17.8645	5.77605	15.3295	23.7307	22.6326
411	6,14_864,1871m/z		864.187	6.13873			2088.02	2506.22	2428.54	1938	1687.22	1999.34	1653.48	1560.57	1585.29	1585.82	1724.48	1722.92	1528.44	1433.5	1545.46	2335.51	2654.98	1626.3	1709.8	1509.66	1578.28	1361.67	1559.71	1535.46
412	4,97_1169,2527m/z		1169.25	4.97173			425.657	458.74	397.908	433.669	352.554	377.799	369.132	374.07	331.945	300.182	303.343	315.312	247.11	229.51	257.364	653.142	696.24	490.891	490.469	452.054	476.442	424.241	461.441	492.366
413	4,97_592,1200m/z		592.12	4.97173			530.175	456.263	466.364	505.585	438.275	431.444	424.577	398.519	398.367	421.61	353.321	404.031	308.889	302.825	309.567	636.98	568.639	536.123	452.52	406.719	421.859	441.314	403.42	455.664
414	6,21_1304,2703m/z		1304.27	6.21212			3129.41	3974.94	4322.45	2694.29	2313.51	3041.97	2541.58	1943.96	2004.84	2088.98	2681.78	2778.21	2065.05	1790.92	2033.44	3795.64	4456.31	2444.43	2647.52	2062.74	2366.66	2070.15	2181.52	2242.15
415	5,28_1153,2581m/z		1153.26	5.28385	Procyanidin tetramer 1	Flavan-3-ols	2355.81	2693.54	2614.93	2165.06	1864.32	2168.05	1858.31	1784.81	1761.08	1753.29	1773.41	1787.12	1633.9	1515.61	1588.76	2852.07	3193.08	1937.32	2167.96	1814.89	1882.39	1641.67	1882.78	1885.65
416	1,76_194,0789n	M-H, M+Cl, M+FA-H	239.077	1.76195			1325.14	1695.39	1512.16	1772.22	1596.01	1475.42	1554.71	1347.89	1688.85	1396.32	1714.42	1585.79	1502.44	1333.09	1583.74	1964.23	2333.62	2184.72	2040.01	2247.87	2491.05	2309.5	1892.04	2270.42
417	6,23_245,0815m/z		245.081	6.23308			63.2122	98.3808	160.118	57.8406	57.034	54.8427	87.5091	56.0006	35.0013	37.9498	99.0306	80.5937	45.6357	43.8828	22.9688	36.7745	31.7598	15.2916	14.6246	15.056	20.901	17.3031	17.3814	14.7804
418	7,37_255,0296m/z		255.03	7.36863	Quercetin, fragment of quercetin 3-O-glucoside	Flavonol	11.7561	8.89241	15.247	20.1451	25.2804	13.038	19.3364	19.1905	22.9207	30.3428	18.3575	35.1444	3.83987	4.89137	1.93495	80.623	61.0292	86.5879	121.307	74.9734	52.2727	67.8399	49.1545	66.2267
419	1,97_313,1133m/z		313.113	1.96923			200.218	228.014	200.442	198.084	162.979	172.144	193.59	190.104	214.379	213.94	173.593	208.865	221.116	209.754	230.586	198.952	202.344	192.196	199.81	184.784	206.792	236.45	212.324	210.687
420	5,32_477,1600m/z		477.16	5.3153			66.0771	71.7103	44.3667	78.9726	57.3252	60.2477	39.2459	54.2232	54.0245	169.236	114.852	136.981	155.884	136.153	149.421	78.7197	51.3191	91.5497	72.129	58.4918	110.477	121.091	94.4756	103.843
421	5,55_584,1221m/z		584.122	5.54595			250.779	254.092	237.669	225.001	190.189	207.924	189.119	184.403	186.296	172.091	151.959	184.901	146.122	141.595	137.705	300.144	289.603	226.045	244.077	194.555	205.893	211.781	173.239	208.107
422	7,36_505,0984m/z		505.098	7.35815			128.056	120.164	154.716	99.3955	105.126	99.4492	118.144	110.194	110.601	117.944	96.2204	106.779	111.186	108.369	112.9	127.648	126.553	146.497	158.839	114.945	63.6337	145.519	106.062	118.364
423	5,36_579,1911m/z		579.191	5.35723			48.8281	40.2431	24.9233	29.216	32.8291	22.6762	9.93228	16.314	20.5749	34.5386	27.8312	28.9728	32.4625	24.7181	33.3853	71.4692	45.1725	49.6962	25.0506	16.2685	25.2522	23.6121	30.0364	34.0769
424	6,90_1039,2403m/z		1039.24	6.89927			325.014	379.76	385.333	276.445	219.064	249.26	325.996	286.8	278.025	291.918	255.111	309.719	320.056	317.198	316.405	381.637	372.333	305.783	564.773	482.095	381.634	438.307	361.96	412.641
425	7,25_427,0978m/z		427.098	7.25332			16.4991	24.0688	13.008	19.1501	17.7444	16.9991	9.87548	14.3052	21.3842	33.1639	21.7977	27.7718	35.058	38.1003	27.9039	54.1316	52.0229	62.8906	47.4413	59.2549	73.221	101.391	52.9246	88.783
426	5,55_373,0767m/z		373.077	5.54595			196.579	220.944	265.877	141.199	139.789	138.461	181.335	153.992	164.962	179.451	153.757	175.878	171.154	166.286	158.221	426.613	394.664	362.295	498.705	359.821	205.135	403.433	221.615	304.816
427	7,25_390,1307n	M-H, M+Cl, M+FA-H	435.129	7.25332	trans-piceid, formic acid adduct	Stilbene - monomers	2547.94	3233.72	1926.54	2807.26	2294.63	2092.63	1756.44	2483.59	2874.58	4047.2	3055.63	3958.36	4916.63	5422.03	3844.46	7367.93	6957.63	8367.72	6640.1	7640.27	9868.18	12969.5	7018.39	10548.2
428	5,45_576,1251m/z		576.125	5.4516			346.789	422.461	413.347	340.677	301.085	333.366	254.388	265.737	248.35	273.224	291.409	298.783	255.339	229.324	257.829	429.762	454.969	286.882	318.982	259.585	281.071	245.825	284.101	287.368
429	4,93_989,0564m/z		989.056	4.9298			41.6942	38.9038	46.2913	37.9143	20.2715	24.9744	51.9361	33.2533	34.0583	34.3049	14.9717	16.9407	14.3302	11.513	12.2222	74.3006	86.5189	64.2053	35.3715	23.0158	26.1696	46.7805	40.0513	30.5977
430	5,08_1185,2415m/z		1185.24	5.07657			3449.72	2923.1	2976.37	2899.94	2732.14	2573.11	2620.24	2241.29	2382.52	2486.03	2080.38	2556.68	1800.52	1867.94	1780.79	3804.89	3720.61	3039.59	2805.82	2552.51	2540.27	2690.36	2428.62	2777.22
431	5,55_149,0090m/z		149.009	5.54595	Tartaric acid, fragment of cis-coutaric acid	Hydroxycinnamic acid	111.338	86.1165	97.8917	102.009	89.446	85.9286	96.4199	94.1827	95.2736	85.1628	77.2274	80.5435	68.332	69.5685	63.512	116.142	111.339	102.831	76.1208	71.4895	72.8346	77.0071	80.574	72.4552
432	5,12_482,1052n	M-H2O-H, M-H	481.098	5.1185	Delphinidin 3-O-glucoside	Anthocyanin	3732.49	4166.86	5201.37	2739.23	2585.83	2763.71	4183.07	3188.11	3596.64	4025.85	3047.02	3939.62	3498.4	3633.54	3282.64	12624.8	11548.1	11310.4	17419.6	11347.9	5567.06	11988.5	5802.59	9316.92
433	2,06_673,0904m/z		673.09	2.06358			113.654	106.691	103.998	59.7299	42.6721	48.046	45.3874	25.9341	52.3493	57.6805	19.8393	20.804	39.5025	38.8229	35.2454	179.82	149.048	163.944	7.57889	2.2533	29.6489	11.6161	7.46213	20.2146
434	6,68_720,1564m/z		720.156	6.68148			1081.68	1633.73	2095.5	1123.63	1105.92	1318.39	1116.57	796.466	660.149	878.239	1633.49	1520.89	947.833	823.069	800.527	1570.64	1448.52	675.386	874.444	669.586	679.874	562.01	753.687	638.363
435	7,35_478,0741n	M-H, M+Na-2H, 2M-H	477.067	7.34767	Quercetin 3-O-glucuronide	Flavonol	6312.85	4483.89	6324.45	5916.3	6268.82	4913.86	7073.51	6070.33	6792.12	6906.13	5020.94	8471.81	3061.1	3091.24	2928.83	22296.6	20973.7	20774.8	20302.8	15144.1	12242.2	13636.9	11651.5	14367.1
436	7,25_504,1240n	M-H, M+Na-2H	503.117	7.25332			630.716	659.294	590.815	544.91	417.588	443.252	469.794	476.599	553.888	670.166	498.704	651.753	798.224	875.693	655.511	1097.18	1004.13	1168.71	1015.42	1066.02	1213.35	1686.66	940.04	1340.16
437	6,73_598,1710n	M-H, M+FA-H	597.164	6.7339			336.193	347.427	264.848	405.257	364.869	319.492	312.523	329.765	349.261	322.32	257.025	418.5	253.154	254.312	243.861	1370.81	1064.89	1054.67	1026.04	832.214	934.546	692.384	740.206	970.506
438	5,10_744,1484m/z		744.148	5.09753			1251.85	1008.08	1082.68	1136.53	1069.3	902.803	939.258	869.981	837.381	953.828	850.625	970.5	644.191	646.869	656.744	1516.37	1241.6	1213.05	988.541	886.29	933.318	986.839	852.592	1057.56
439	1,92_237,0610m/z		237.061	1.91682			23.9153	27.6765	22.3988	32.5484	26.5591	29.3095	25.9989	19.0253	26.4612	27.6632	32.3186	29.2341	29.5024	24.549	32.1684	28.3246	35.0809	30.379	23.9078	28.9029	23.4087	26.1984	32.1681	29.5047
440	1,91_671,1648m/z		671.165	1.90633			75.3495	84.5392	86.8647	87.1408	79.8821	72.7164	71.301	69.2697	61.0344	94.4216	73.6456	95.3313	76.3881	78.8999	74.1506	88.461	61.3371	60.2892	75.2786	61.4397	69.081	55.6304	77.2829	63.0233
441	5,47_284,0321m/z		284.032	5.47257			53.5665	79.7184	64.7237	20.8116	29.8934	28.194	49.6325	36.3886	66.0576	69.6782	14.3151	60.7808	39.5624	50.1404	24.8119	338.725	302.733	241.577	396.004	292.381	206.131	299.753	137.566	231.376
442	5,55_728,1538m/z		728.154	5.54595			3286.68	3397.96	3186.22	2966.22	2477.98	2746.45	2626.49	2390.77	2512.04	2335.68	2158.82	2395.2	2079.8	2049.36	1979.28	3439.71	3761.66	2788.76	2736.73	2560.31	2615.15	2460.6	2551.82	2745.31
443	1,70_671,1651m/z		671.165	1.69905			75.6788	81.0685	88.3329	87.6393	79.5618	71.9092	77.6489	64.2446	58.4493	77.223	63.9831	83.9525	77.6562	82.2341	81.9831	83.5097	78.9549	67.9935	68.9227	62.377	68.8289	65.9002	73.5187	72.2547
444	5,16_573,1469m/z		573.147	5.15807			65.7205	61.1823	68.5955	49.143	51.2516	39.4604	53.3936	39.3244	52.1032	37.0058	44.8788	53.6204	48.0563	47.1006	47.8787	71.2841	78.9449	59.5294	43.0315	38.2168	45.7586	59.0508	45.9787	44.9124
445	7,25_228,0783n	M-H, M+FA-H	227.071	7.25332	Resveratrol, fragment of trans-piceid	Stilbene - monomers	280.15	365.091	207.965	314.95	256.489	231.059	182.439	272.775	313.774	465.556	335.801	445.54	568.223	622.128	441.436	853.251	793.557	949.527	762.15	871.366	1149.08	1505.88	800.75	1198.79
446	1,57_149,0090m/z		149.009	1.57325			191.194	195.49	187.386	177.861	157.356	153.166	178.945	161.084	152.429	180.563	142.856	144.771	140.588	143.233	144.195	230.646	235.722	243.154	218.401	197.7	163.051	209.379	203.586	196.019
447	4,78_1186,2541n	M-2H, M-H	1185.25	4.78303			819.178	662.153	686.814	692.265	654.409	601.66	620.473	567.487	610.755	607.738	495.569	589.503	429.68	451.537	431.732	941.088	852.56	767.582	638.714	596.982	593.912	634.751	573.582	695.321
448	4,79_744,1487m/z		744.149	4.79352			987.742	812.162	848.958	944.971	912.643	801.878	802.368	743.552	770.792	807.001	653.294	844.942	518.899	554.925	505.887	1351.62	1193.35	1156.58	998.478	845.148	862.213	917.911	831.968	1056.26
449	6,81_475,1810m/z		475.181	6.8073			113.117	104.399	134.911	88.5976	88.6793	102.797	141.332	114.354	113.746	127.054	262.654	159.982	175.315	173.852	188.854	107.981	87.9508	82.2177	106.983	77.5233	81.885	102.544	123.603	107.747
450	4,82_897,1867m/z		897.187	4.82497			1279.89	997.433	1023.55	1144.15	1075.07	975.292	967.144	949.082	961.411	1000.94	795.193	981.496	658.896	682.219	648.524	1595.05	1252.32	1208.54	994.61	834.262	889.251	897.549	868.897	1040.26
451	6,84_1084,2185m/z		1084.22	6.83637			1179.94	1596.72	1917.64	1009.08	1077.27	1338.16	1234.86	826.001	711.361	969.367	1500.87	1434.9	1024.53	893.509	1005.9	1646.01	1558.55	852.01	1184.82	834.626	874.035	839.34	962.673	849.81
452	1,76_263,0350m/z		263.035	1.76195			28.3634	37.8344	29.563	35.1252	31.4885	32.647	30.093	22.0534	38.2028	30.8389	33.6609	34.613	31.3137	26.7045	33.7562	46.9775	66.1882	47.5568	48.9539	51.2037	62.74	60.2084	43.3043	57.3081
453	6,19_1008,2165m/z		1008.22	6.19115			5554.84	6557.44	6315.07	5186.7	4691.16	5419.93	4657.31	4296.06	4454.77	4431.78	4735.68	4743.72	4269.23	4001.49	4236.84	6357.25	7250.03	4569.32	4809.37	4306.6	4435.31	3888.22	4390.5	4304.38
454	5,17_659,1027m/z		659.103	5.16853			98.6858	94.3345	93.5923	83.7175	63.0292	73.1143	65.0533	49.5574	61.4632	54.2866	58.6503	65.2765	53.7494	54.0914	52.8969	107.754	101.825	69.721	65.6838	55.7146	64.0762	49.0043	63.7075	78.3052
455	1,80_504,1680n	M-H, M+Cl, M+FA-H	549.167	1.80388	Trihexose, formic acid adduct	Sugar	3243.32	3115.47	3318.85	5405.61	5411.76	5368.51	6751.18	5677.34	7521.47	9090.47	8045.02	7503.31	9787.69	9307.01	9029.61	3132.85	2742.52	2954.19	8046.98	7546.37	7006.56	8386.47	7280.66	7299.81
456	6,07_745,1408m/z		745.141	6.06535			59.8626	77.1928	79.6398	48.264	67.6701	88.5493	41.7771	47.0058	34.0761	49.0996	37.1396	41.1561	32.5627	34.2871	20.7764	144.311	142.58	64.3551	44.3136	31.1282	51.8583	45.492	30.6031	47.3516
457	7,37_509,0774m/z		509.077	7.36863			25.7324	143.851	125.791	59.5449	99.3718	79.5092	31.0263	26.614	19.2768	26.0307	57.9163	45.2392	17.0354	13.4245	13.2106	100.559	104.86	53.3075	55.9165	50.5865	33.7513	39.4374	37.9697	47.6586
458	5,05_641,1367m/z		641.137	5.04512			85.8836	80.3569	107.488	66.1418	76.2687	59.6029	109.591	70.2806	84.767	96.3235	71.5893	99.2631	85.3773	84.3289	81.0866	82.0898	85.7292	88.553	147.44	114.616	52.4765	116.462	72.193	89.9676
459	6,88_897,2405m/z		897.241	6.8783			50.5145	48.3091	61.052	59.8366	38.279	51.5188	42.1487	28.321	37.0755	41.4255	33.6681	32.9702	33.4969	32.1422	35.8189	60.9553	52.2761	49.648	63.0308	70.4665	82.5565	59.6162	69.9901	79.0588
460	5,40_897,1845m/z		897.185	5.39918			1459.74	1273.03	1275.57	1326.45	1210.81	1184.99	1159.59	1121.23	1071.72	1139.64	983.023	1128.52	823.833	829.946	804.495	1718.86	1568.45	1382.86	1166.34	1031.76	1091.9	1103.43	1070.75	1212.3
461	6,66_655,1146m/z		655.115	6.66052			18.2309	26.4577	50.8029	19.7066	16.3782	22.3032	34.4483	31.4884	29.3702	44.3077	21.41	56.9759	30.5155	32.8459	37.7594	53.1934	42.474	51.1831	94.8114	71.8736	13.5702	94.2036	30.4596	38.6913
462	1,58_312,1050n	M-H, M+Cl, M+FA-H	357.103	1.58373			167.512	181.67	165.976	165.397	174.593	145.276	199.71	167.834	191.733	215.628	171.312	209.912	205.358	196.326	214.472	229.475	173.555	151.956	189.36	149.004	128.391	189.882	172.095	156.74
463	4,93_149,0091m/z		149.009	4.9298	Tartaric acid, fragment of trans-caftaric acid	Hydroxycinnamic acid	763.526	740.871	810.06	725.564	670.646	640.454	796.989	716.773	741.629	724.853	526.286	623.762	563.219	571.741	533.018	973.919	1039.94	949.674	784.927	652.834	711.331	811.758	757.303	733.582
464	1,82_617,1546m/z		617.155	1.82247			543.541	518.601	537.989	913.227	905.278	906.471	1170.38	997.299	1338.35	1576.31	1425.24	1302.62	1734.91	1678.18	1587.27	531.005	447.958	480.996	1451.77	1400.42	1270.38	1503.04	1320.11	1345.48
465	7,20_849,1859m/z		849.186	7.20328			161.097	141.115	152.93	109.119	109.878	104.254	114.259	111.843	127.063	113.562	103.576	122.622	106.653	101.536	108.388	129.92	95.865	100.556	122.625	109.752	106.958	136.869	114.501	124.776
466	4,93_247,0212m/z		247.021	4.9298			28.1351	27.0085	32.3844	29.7013	24.845	26.7074	22.0839	30.3242	25.6858	29.7922	22.2843	24.2015	23.1871	22.7308	22.214	35.2717	30.088	29.5726	30.276	26.9476	28.6105	29.5798	26.5859	28.7906
467	10,77_679,1971m/z		679.197	10.7672	Resveratrol trimer 7	Stilbene - oligomers	161.664	309.984	90.8645	1489.83	416.511	1232.05	1820.45	721.866	1123.88	1677.55	903.57	513.04	1360.49	2129.58	958.206	133.347	158.644	224.848	391.384	235.081	234.816	269.521	629.249	297.457
468	4,93_311,2245m/z		311.224	4.9298	trans-Caftaric acid	Hydroxycinnamic acid	97.4065	95.0273	121.029	94.2307	63.7236	57.0042	96.7344	83.7923	84.1546	95.3137	29.111	50.5819	35.652	34.0218	30.1508	191.508	217.797	177.143	109.275	61.6915	83.0036	120.932	94.2236	90.3223
469	5,07_882,1998n	M-H, M+Na-2H	881.193	5.06608	Prodelphinidin trimer (Pg+P+P) 1	Flavan-3-ols	5104.52	5026.95	5021.06	4483.13	3926.26	4174.83	3883.06	3727.41	3813.03	3628.27	3334.91	3648	2944.94	2869.25	2928.66	5826.88	5938.67	4656.56	4059.24	3743.97	3889.72	3871.69	3674.55	4131.82
470	10,63_679,1969m/z		679.197	10.6309	Resveratrol trimer 6	Stilbene - oligomers	176.915	164.38	81.3691	832.131	383.153	733.942	1106.67	421.396	631.616	931.068	522.099	344.568	766.546	1261.81	518.179	103.237	135.31	202.173	278.082	149.262	161.886	168.854	306.851	159.544
471	2,06_307,0834n	M-H, M+Na-2H	306.076	2.06358	Glutathion	Peptide	6815.1	6403.55	6379.87	4570.09	4151.22	4426.15	4521.09	3858.26	4356.99	4614.79	3120.66	3205.04	4035.2	3824.83	3914.98	8304.98	7605.92	8138.39	2458.1	2268.76	3423.69	2714.52	2211.16	2778.12
472	5,36_736,1512m/z		736.151	5.35723			5255.14	4757.72	4699.79	4637.69	4184.56	4145.57	4041.66	3679.62	3800.55	3841.81	3439.62	3954.33	2994.16	2951.35	2993.95	5777.95	5607.88	4674.28	4284.95	3872.13	4087.87	4135.27	3841.16	4341.36
473	5,95_298,0475m/z		298.048	5.95242			141.006	155.926	166.251	100.313	81.4317	120.981	122.151	108.842	116.803	132.342	101.962	117.212	128.893	133.716	120.194	326.308	257.253	264.909	337.748	284.705	194.68	267.025	164.22	234.968
474	10,53_679,1968m/z		679.197	10.5284	Resveratrol trimer 5	Stilbene - oligomers	173.556	183.142	94.4189	463.585	235.542	452.573	641.436	294.917	401.816	445.292	309.431	197.149	451.951	689.71	312.578	149.24	158.656	281.613	130.44	110.626	156.308	135.483	183.063	122.719
475	6,34_576,1246m/z		576.125	6.33792			387.752	491.273	521.064	328.831	322.954	390.388	301.646	251.944	265.905	250.487	361.465	333.641	247.639	231.505	227.062	487.591	463.448	283.116	276.189	218.385	269.291	210.427	247.95	237.976
476	9,54_653,1510m/z		653.151	9.53727			115.291	100.066	126.617	76.4253	72.112	83.9451	99.5927	81.7586	88.1779	74.2341	64.5486	93.4852	83.2673	90.0636	78.1555	46.1732	36.3113	48.9289	52.1996	25.8926	25.7925	68.5084	44.6761	42.867
477	3,43_619,2088m/z		619.209	3.42973			124.255	103.09	152.645	84.0325	89.5268	66.867	114.99	74.1983	103.225	121.779	111.323	114.433	110.349	113.379	120.14	1.42017	0	0	0	3.73969	1.71875	0	1.74994	0
478	6,36_866,2035n	M-H, M+Na-2H	865.196	6.35888	Procyanidin trimer 3	Flavan-3-ols	6556.08	9232.2	11546	6114.46	6345.99	7060.03	6173.37	4860.61	4411.77	5101.73	8169.54	7676.57	5049.9	4560.09	4411.93	8150.26	7298.83	4359.95	4750.85	4014.9	4218.96	3660.53	4419.45	3978.6
479	8,12_653,1513m/z		653.151	8.11868	Peonidin-3-O-coumarylglucoside, formic acid adduct	Anthocyanin	8746.66	7713.14	9480.18	6921.19	5987.73	6337.39	7708.13	6069.51	6436.08	7026.1	5533.5	6919.07	6825.91	6917.46	6706.98	7651.28	6082.88	6218.09	7188.2	6832.27	4676.92	6222.03	5384.22	5798.87
480	8,12_669,1421m/z		669.142	8.11868			286.329	228.369	317.023	241.454	198.36	210.183	248.422	181.651	198.899	198.153	176.701	202.9	199.03	210.099	193.759	192.641	153.681	134.056	162.148	111.733	65.8704	146.398	147.735	128.961
481	5,83_1008,2161m/z		1008.22	5.82662			672.004	778.603	673.413	581.724	530.078	637.616	589.262	519.376	529.091	551.677	491.624	486.436	511.407	464.87	525.523	857.519	1006.33	650.6	755.852	573.148	630.537	574.29	582.573	614.391
482	8,12_743,1201m/z		743.12	8.11868			954.438	827.262	1056.17	775.634	649.865	649.139	822.407	662.957	678.485	747.334	594.383	743.861	728.858	737.339	715.217	814.941	654.7	644.699	759.975	689.482	467.865	653.528	579.598	590.54
483	6,58_390,1274n	M-H, M+Cl, M+FA-H	435.128	6.57665	Trans-resveratroloside	Stilbene - monomers	307.07	330.485	266.558	435.141	270.334	315.064	382.686	352.892	443.698	779.314	576.071	577.178	923.722	1006.04	827.938	257.184	252.165	375.272	552.213	513.549	505.135	795.053	507.968	530.89
484	8,16_228,0784n	M-H, M+FA-H	227.071	8.16062	Resveratrol, fragment of cis-piceid	Stilbene - monomers	902.334	1039.48	601.341	715.453	604.032	523.581	395.654	730.319	776.195	616.136	686.522	909.695	852.399	894.726	654.948	1620.49	1790.11	2218.15	1268.14	1490.89	2258.86	2656.83	1382.14	2032.05
485	8,16_390,1309n	M-H, M+Cl, M+FA-H, 2M-H	389.124	8.16062	cis-piceid	Stilbene - monomers	7025.15	8188.98	4789.87	5637.1	4812.35	4213.13	3361.51	5698.44	6245.35	4920.54	5415.61	7279.08	6634.99	6952.06	5123.18	12939.8	13856.6	17532.1	9785.18	11573.7	17331.2	20794.2	10563.7	15885.1
486	3,40_713,1749m/z		713.175	3.39828			132.291	152.323	143.848	157.534	135.581	153.904	151.236	135.051	128.657	144.859	104.372	147.656	122.921	123.022	133.171	256.001	215.053	204.232	194.7	170.579	160.217	152.953	187.826	172.266
487	8,16_427,0978m/z		427.098	8.16062			55.6236	81.2845	38.5917	46.2716	41.061	28.6791	19.413	46.8237	54.1355	45.2397	44.5379	58.1101	55.6431	56.1605	41.1723	115.518	127.08	164.962	87.6541	103.881	152.937	190.15	99.1493	156.55
488	6,56_611,2553m/z		611.255	6.55568			35.9553	30.0977	38.7913	58.1849	41.5902	32.3124	42.1863	41.3894	48.43	44.2998	43.5798	51.6556	38.9984	39.0792	43.3646	56.2539	51.8997	56.5901	84.4095	56.9761	61.8794	40.0759	80.0817	80.691
489	3,37_469,0637m/z		469.064	3.36683			333.094	357.467	399.801	218.497	218.759	157.663	376.473	322.981	385.403	348.17	299.045	353.032	360.787	376.89	385.823	26.7097	16.7176	22.8152	20.2374	51.3228	25.7266	44.7389	63.5178	40.207
490	5,96_255,0294m/z		255.029	5.9629			62.9623	73.7412	70.5305	32.7471	25.0572	38.9565	52.4248	41.4234	45.5047	52.3325	34.357	51.2623	47.9609	51.4255	37.5876	172.349	127.843	125.971	187.359	138.735	86.6725	132.208	64.3769	119.51
491	6,52_1154,2636n	M-2H, M-H	1153.25	6.52423			2566.21	3633.77	4441.61	2504.8	2476.64	2765.01	2500.27	1883.65	1776.73	2115.15	3279.99	3088.68	2098.36	1901.58	1865.93	3328.64	3300.26	1756.1	2140.99	1832	1691.49	1450.61	1868.37	1797.36
492	3,37_370,1465n	M-H, M+Cl, M+FA-H	415.145	3.36683	Ethylhexose+hexose, formic acid adduct	Sugar	12242.3	12695.5	15224.1	8042.24	8020.75	6463.28	12982.1	11746.4	13555.6	12493.1	10921.4	13278.2	13679.4	14285.4	14667.4	1073.73	797.822	1043.79	772.556	2005.16	1101.09	1437.06	2091.95	1385.23
493	8,16_616,1006n	M-H, M+Na-2H	615.093	8.16062			51.0539	35.0521	41.7426	62.8931	43.979	43.1003	65.4042	41.5654	58.9335	68.8444	53.0806	77.0041	44.4366	38.2405	55.6097	115.392	94.4998	93.6583	98.9888	77.0774	65.7185	60.4049	60.0761	87.7452
494	3,45_647,2034m/z		647.203	3.4507			4065.03	4203.39	4350	4512.98	4037.58	4181.25	3878.29	3518.23	3466.14	4038.54	3279.22	4224.62	3412.84	3280.77	3631.01	6446.27	5629.8	5539.28	4532.28	3802.61	3801.52	4015.4	4444.39	4348.82
495	8,16_631,0595m/z		631.059	8.16062			34.2783	30.535	50.0223	36.4935	28.7479	33.6248	45.4665	30.3359	39.4655	39.3549	37.9685	49.2986	26.9787	28.5103	26.4746	70.6029	58.1501	65.9307	70.4191	42.5573	36.8132	32.7513	38.585	63.3594
496	5,80_679,2029m/z		679.203	5.79517			827.834	643.41	614.407	342.197	382.444	262.943	329.439	436.199	448.831	548.051	343.891	489.638	1030.08	1127.94	799.034	375.556	589.254	872.57	378.033	558.748	766.41	677.521	430.034	485.536
497	6,34_389,1230m/z		389.123	6.33792			94.4217	99.8025	92.8106	72.9454	62.5969	74.5553	69.2519	71.1022	69.1792	82.866	59.2078	61.9926	73.4351	71.7782	71.8584	94.348	84.5682	77.8057	75.7929	56.7313	82.1202	69.9306	57.1347	62.4534
498	3,82_777,2301m/z		777.23	3.81523			229.919	241.962	254.386	230.369	217.059	214.794	225.374	211.052	190.295	225.179	178.021	220.355	195.258	187.236	200.89	397.756	353.974	291.024	314.143	241.151	251.985	261.768	252.21	250.601
499	3,80_881,1931m/z		881.193	3.80475			371.655	359.113	335.597	329.819	296.916	313.76	320.325	328.802	286.461	272.362	220.602	243.538	188.97	186.82	182.823	476.442	438.338	341.717	359.009	305.581	314.908	304.497	325.577	351.176
500	6,32_911,2029m/z		911.203	6.31695			146.049	158.012	176.975	117.294	124.757	113.601	106.913	111.948	100.531	112.894	108.194	114.765	98.1995	91.4127	85.7906	137.185	137.037	108.271	113.348	88.2639	105.379	89.1117	99.6161	92.8632
501	3,73_665,2144m/z		665.214	3.73137			45.2406	50.9895	53.4963	64.9545	56.8657	55.8241	41.2011	32.4158	32.7138	46.6624	47.5725	47.879	39.9789	40.7337	40.5615	67.6264	68.5105	51.8959	48.78	54.7726	46.6182	41.4792	53.5697	54.9493
502	3,65_847,2324m/z		847.232	3.6475			187.494	218.105	197.2	170.166	161.301	169.187	157.504	150.04	145.198	173.811	145.217	171.22	148.189	144.897	143.373	328.889	277.935	242.505	216.281	173.617	181.867	165.939	172.415	162.488
503	5,72_695,1441m/z		695.144	5.72178			133.109	129.368	171.895	97.5005	74.1141	74.4234	128.02	83.087	95.2745	119.022	81.8635	110.336	119.418	140.049	102.628	118.721	100.378	93.2459	109.08	107.896	71.2686	105.549	80.3147	79.0829
504	5,73_521,1502m/z		521.15	5.73227			17.7526	15.1897	12.5206	25.0383	24.1109	22.2388	18.1749	22.9062	16.1474	18.3971	14.4405	12.3228	14.4521	13.1454	13.2001	107.239	56.5692	57.4785	57.1841	59.9509	17.14	97.5524	52.3449	42.52
505	3,63_777,2300m/z		777.23	3.62653			362.4	386.335	415.014	390.422	325.194	366.492	377.879	337.801	337.226	390.82	304.651	403.063	348.147	337.412	369.442	674.845	585.158	510.013	515.041	406.748	408.095	419.797	432.955	422.899
506	3,63_469,0981m/z		469.098	3.62653			2.41834	0	0	13.145	13.023	3.12577	6.42771	7.16321	8.63589	13.7383	7.3966	21.1094	6.66101	5.73314	9.87074	87.8094	67.7171	51.9226	55.4455	47.4109	48.4738	31.4209	35.5195	52.1991
507	6,59_615,0951m/z		615.095	6.58713			35.0361	40.9018	38.5427	23.6053	21.7748	22.3919	21.2979	27.0565	21.7547	34.1138	16.4058	31.6731	29.9129	33.4786	20.7138	83.7738	54.4257	64.9844	100.771	66.3932	40.8031	63.3747	31.1694	56.6348
508	5,75_728,1521m/z		728.152	5.75323			4012.62	4423.2	4446.39	3446.71	3185.98	3627.46	3153.25	2806.19	2759.26	2836.85	3072.64	3154.23	2575.83	2415.54	2480.49	4304.1	4568.35	3022.58	3027.55	2678.09	2950.04	2624.57	2787.8	2878.95
509	4,54_373,0540m/z		373.054	4.5443			92.1399	73.8846	86.4277	76.9195	71.1792	76.2058	63.4261	69.8876	66.2056	64.0578	62.0984	63.6376	43.892	43.1484	42.213	173.267	128.551	115.305	92.4177	78.7893	76.455	82.5897	75.5422	86.6302
510	6,59_227,0709m/z		227.071	6.58713			32.4972	43.2688	28.1942	60.8823	29.7325	39.3576	38.9449	42.7454	51.6379	108.059	78.5679	78.2637	128.748	133.617	122.212	27.8846	25.1495	44.9636	75.7233	70.4364	70.8721	115.765	66.4867	71.7589
511	9,68_469,1280m/z		469.128	9.68405	cis-scirpusin A	Stilbene - oligomers	2.61197	1.7186	7.32729	484.032	94.267	683.959	410.896	488.89	188.006	1837.32	1609.2	1543.24	2441.64	2514.72	2281.27	3.56654	24.0724	8.90271	3588.65	1583.44	348.688	3115.69	784.632	929.642
512	3,53_421,1339m/z		421.134	3.53218			29.43	30.8695	33.0241	26.1694	23.8138	26.5523	35.7003	33.8183	29.6481	23.9685	23.4749	32.231	28.1566	27.2599	29.5091	50.6519	37.7897	39.1721	47.3433	29.1675	39.9903	52.1101	36.915	40.4294
513	5,78_665,1334m/z		665.133	5.78468			60.3376	73.0108	84.3641	50.6453	33.7395	47.0287	50.7932	45.8189	47.9647	58.9912	45.7435	45.4542	62.1884	64.7713	54.5405	44.4251	40.1934	48.0234	59.327	64.6206	38.2875	53.3022	29.6405	52.0114
514	3,50_297,1184m/z		297.118	3.50073	Pentose derivative	Sugar	397.281	442.341	474.545	423.571	425.545	323	527.414	530.879	621.684	508.287	438.261	503.729	693.138	699.078	727.268	240.492	260.452	275.26	382.661	386.519	340.776	362.353	441.623	404.392
515	5,78_720,1567m/z		720.157	5.78468			2523.07	2971.13	2723.65	2395.27	2013.29	2389.19	1996.85	1858	1925.32	1895.91	1892.48	1941.83	1852.53	1747.09	1817.77	2859.69	3313.69	2141.07	2193.3	1931.06	2022.15	1795.81	1969.7	2039.21
516	5,97_864,1871m/z		864.187	5.97338			2346.07	2722.19	2451.52	2118.65	1868.19	2203.95	1911.23	1732.41	1845.09	1761.49	1757.14	1747.82	1710.56	1625.5	1691.58	2541.38	3024.17	1903.8	1918.16	1766.75	1894.44	1617.78	1834.38	1850.24
517	5,80_633,1970m/z		633.197	5.79517			373.806	308.698	255.202	169.401	168.738	122.615	139.004	177.555	194.946	219.516	124.49	193.147	435.822	479.431	345.329	160.736	289.577	439.078	147.188	219.187	341.158	303.824	187.729	220.079
518	6,51_1296,2729m/z		1296.27	6.51375			2272.33	3034.8	2593.4	2141.06	1539.05	2139.58	1567.21	1387.4	1658.64	1515.42	1591.19	1654.15	1493.7	1426.38	1483.92	2906.35	3756.96	1758.92	2104.44	1669.74	1738.04	1427.82	1628.55	1684.78
519	5,89_402,1509n	M-H, M+FA-H	447.15	5.88952			969.635	914.677	851.045	654.296	767.036	781.161	687.431	661.245	698.022	871.815	647.754	819.071	770.28	745.828	762.423	1116.48	897.35	995.717	713.692	582.352	793.182	811.294	720.743	809.673
520	5,89_498,1211m/z		498.121	5.88952			152.736	141.924	196.377	252.613	87.961	108.744	91.5085	71.7148	90.3593	99.2339	63.536	78.2944	70.3292	65.4991	73.947	431.51	271.73	231.397	214.582	168.203	158.497	155.946	102.135	161.824
521	3,21_666,2211n	M-H, M+Cl, M+FA-H	711.22	3.20958			695.863	666.319	683.945	678.659	653.05	636.907	1019.33	738.977	908.912	912.45	780.584	1026.19	1333.54	1424.11	1364.38	571.289	607.642	607.732	1155.4	1093.15	1029.38	1299.97	1246.54	1141.89
522	6,45_720,1565m/z		720.156	6.45085			645.105	816.102	869.185	576.933	528.347	641.449	538.791	439.086	435.436	458.745	580.559	561.442	461.04	433.587	437.717	819.135	781.243	465.073	506.639	408.585	437.469	373.237	427.33	428.785
523	6,45_406,1252n	M-H, M+FA-H	451.124	6.45085	E-Astringin (Piceatannol glucoside), formic acid adduct	Stilbene - monomers	38.2938	137.185	44.6425	89.936	41.8769	28.0179	54.72	72.8691	85.5084	53.1584	64.2053	212.334	148.001	156.336	138.217	157.397	103.228	90.9582	110.742	112.985	163.36	185.614	82.8022	127.916
524	5,93_1442,3277n	M-2H, M-H	720.157	5.93145			3081.75	3605.95	3444.84	2740.9	2365.14	2855.52	2376.09	2107.47	2223.28	2153.14	2372.92	2332.67	2094.61	1980.33	2031.76	3238.86	3707.98	2198.33	2192.92	1927.92	2084.37	1805.12	2060.26	2069.7
525	3,21_504,1676n	M-H, M+FA-H	549.167	3.20958			279.173	287.875	258.928	179.925	168.276	138.642	212.963	169.212	155.478	118.329	113.182	203.817	227.031	211.3	297.169	267.889	369.005	352.426	150.891	116.407	139.284	200.279	262.334	173.472
526	3,21_540,0532m/z		540.053	3.20958			479.19	422.894	446.232	446.654	393.555	438.556	584.792	487.409	498.688	502.71	416.428	446.494	599.897	595.638	579.229	609.242	553.623	595.438	399.713	356.392	409.904	507.508	357.35	405.026
527	8,73_455,1484m/z		455.148	8.73482			43.4051	61.7265	28.3579	22.8762	28.607	15.8867	33.3964	37.0443	37.7004	63.8772	16.5107	27.5702	90.4737	118.116	52.1013	35.4619	48.4101	75.9985	30.8995	42.2113	94.6247	114.238	49.3895	53.1476
528	3,21_513,1418m/z		513.142	3.20958			23.4218	22.0892	24.899	23.8808	20.3088	19.4784	28.4939	23.2857	18.0884	23.1372	19.892	24.4161	23.0707	20.8811	25.2319	24.8244	22.8552	21.6592	24.3036	17.7795	19.8229	31.0879	19.5952	18.3005
529	3,21_518,1468n	M-H2O-H, M+H2O-H	499.129	3.20958			111.586	111.696	113.868	104.855	88.6905	97.2852	120.78	98.9248	107.595	127.187	108.057	149.194	161.324	167.755	171.183	150.536	129.389	130.142	129.986	96.2884	117.328	139.831	103.391	113.924
530	9,04_228,0783n	M-H, M+FA-H	227.071	9.03645	trans-resveratrol	Stilbene - monomers	219.492	114.611	187.332	1182.35	628.076	970.626	704.049	510.877	653.011	3678.57	2556.29	2598.61	2449.5	2289.62	2461.18	111.978	147.812	207.219	2932.78	1497.38	914.907	1409.51	927.329	1477.88
531	5,95_423,0885m/z		423.089	5.95242			24.0035	28.4503	26.993	32.0796	29.5044	26.6117	34.5311	36.0314	32.7988	33.3065	27.7272	30.1994	32.1074	32.4612	29.5337	53.8973	47.8131	64.0043	67.0746	53.5303	42.2734	51.6803	51.8363	55.1632
532	3,21_429,1252m/z		429.125	3.20958			55.1187	48.2051	56.3286	41.5227	42.1367	36.244	52.3589	40.3913	46.5517	53.777	39.0814	58.8482	50.2718	46.8927	56.1849	30.9445	23.2083	26.7956	17.7038	20.4752	20.9677	23.2834	29.344	27.3998
533	3,21_327,1288m/z		327.129	3.20958			172.96	178.344	188.368	186.501	180.382	147.183	197.268	201.322	211.824	186.443	144.972	189.044	197.144	200.05	195.516	177.491	172.719	166.86	207.262	187.143	194.221	201.61	189.582	194.687
534	3,21_307,0664m/z		307.066	3.20958			28.3835	19.3059	27.5971	25.3991	20.8678	17.3365	24.8434	16.9186	18.1731	29.131	24.0449	29.3164	27.9661	30.5699	22.9427	40.5731	26.6725	42.3459	46.4153	17.4294	26.8057	33.4093	20.525	26.3583
535	3,21_295,1024m/z		295.102	3.20958			47.9469	56.4892	49.2035	49.9366	48.4132	48.9122	65.5103	52.9948	54.1704	55.5058	41.1221	52.641	59.7439	69.0018	61.6877	82.6344	75.52	67.6686	69.9909	56.4627	58.9423	60.842	67.356	59.4681
536	8,82_685,1770m/z		685.177	8.81868			361.776	247.138	361.422	135.974	73.9544	168.859	83.2303	75.8488	118.985	97.0546	25.6345	22.0171	23.2585	11.8452	15.8113	68.0766	47.6455	43.3917	0	0	4.87958	1.75128	0	0
537	3,15_342,1150n	M-H, M+FA-H	387.114	3.14668	Di-hexose, formic acid adduct	Sugar	1553.96	1443.71	1549.18	1728.75	1615.6	1507.32	1788.8	1550.16	1744.66	2206.4	1763.1	1999.68	2139.6	2143.62	1984.11	1272.94	1229.77	1230.15	1448.63	1288.15	1355.67	1544	1223.14	1396.74
538	6,41_1152,2460m/z		1152.25	6.40893			4047.93	4911.46	4650.23	3822.66	3165.77	3832.25	3388.82	3015.11	3266.42	3173.95	3301.07	3199.77	2950.82	2840.38	2841.81	4716.17	5462.71	3365.67	3546.72	3008.15	3197.58	2718.23	3167.44	3127.09
539	5,95_284,0315m/z		284.032	5.95242			140.257	166.775	171.937	92.4794	69.6959	99.9638	116.763	96.6374	104.656	135.426	81.7383	120.475	114.695	123.397	104.492	358.662	289.16	294.353	381.497	317.989	190.956	284.594	163.391	224.252
540	5,93_325,0559m/z		325.056	5.93145	Fertaric acid	Hydroxycinnamic acid	560.437	605.449	590.94	525.975	495.344	462.981	523.955	454.918	484.322	474.227	368.65	423.93	428.417	418.19	422.343	816.722	762.117	652.941	620.443	513.784	500.108	515.505	525.342	531.521
541	5,92_336,0833n	M-H2O-H, M+Na-2H, M+Cl	357.082	5.92097			1166.87	1352.26	1423.38	893.9	834.224	990.505	1081.05	921.108	1028.05	1250.23	886.564	1102.14	1149.58	1138.75	1085.77	2459.75	2015.51	2086.92	2601.36	2285.82	1589.79	2068	1384.52	1849.01
542	5,91_745,1403m/z		745.14	5.91048			45.9111	82.9901	80.248	74.5778	68.7584	99.4372	55.8022	46.8804	34.3759	67.671	40.2014	55.9419	32.9249	29.4348	20.3245	193.259	180.588	81.5037	52.8418	36.5752	50.6407	47.9708	32.0879	39.8514
543	3,21_795,2360m/z		795.236	3.20958			34.1102	44.538	41.3173	27.787	33.0894	30.0775	36.1377	31.1477	34.2421	36.3321	26.3006	35.3261	41.7921	49.3638	42.6034	52.6745	47.3973	44.3267	39.3156	33.1365	31.5854	34.8039	39.6728	33.0125
544	3,32_297,1184m/z		297.118	3.32492			120.796	150.545	162.044	211.218	165.409	134.316	227.575	274.424	268.834	165	148.157	157.345	199.917	189.401	221.977	61.1869	84.6996	81.0817	111.789	138.445	112.11	132.809	121.622	95.8557
545	9,31_897,2235m/z		897.224	9.30902			165.99	155.917	157.233	138.371	118.977	111.726	144.498	123.978	131.206	126.093	112.531	114.918	136.993	139.898	130.058	103.604	61.3004	74.506	96.6634	97.4416	91.7118	93.7874	79.8081	76.9253
546	3,30_329,0509m/z		329.051	3.30393			112.589	96.0939	115.033	95.7906	81.0014	91.4053	111.544	92.3288	96.1722	81.4944	62.0061	72.2678	70.8182	77.0352	62.7942	129.817	128.725	124.933	91.8542	76.6112	85.5356	101.27	87.5733	82.0408
547	2,43_605,1932m/z		605.193	2.42812	Hexose+pentose+pentose+hexose	Sugar	6449.29	6708.59	6564.89	7494.23	6486.84	6772.16	6159.3	5383.29	5709.58	7009.92	5803.91	6821.91	6109.65	6058.9	6135.18	6778.29	5988.01	5574.2	5380.5	4618.17	4878.16	4900.29	4988.82	4990.59
548	3,27_737,2352m/z		737.235	3.27248			4198.78	4423.02	4430.1	4310.01	3781.5	3900.1	3889.48	3382.23	3336.68	4046.41	3315.47	3947.58	3576.46	3474.55	3707.47	4581.72	4033.2	3593.66	3461.89	2856.46	3099.77	3053.97	3078.1	3049.59
549	3,26_180,0665m/z		180.066	3.262			201.263	152.672	255.113	129.981	92.8634	113.651	129.308	81.6355	109.563	120.1	103.603	83.6833	70.1437	73.6244	61.2705	63.1099	51.4297	49.4567	22.2624	24.5516	33.3209	28.4706	13.9984	16.9345
550	2,44_673,1804m/z		673.18	2.4386	Hexose+pentose+pentose+hexose, sodium and formic acid adduct	Sugar	764.081	851.493	677.768	968.954	862.583	930.389	731.37	684.536	833.907	1027.32	886.372	912.431	866.973	841.655	856.183	982.855	852.689	741.325	810.126	677.039	656.346	695.791	687.659	692.714
551	3,24_765,2292m/z		765.229	3.24105			1842.57	1996.11	1986.62	1809.95	1581.18	1585.78	1686.66	1525.55	1590.38	1819.35	1537.86	1860.64	1739.15	1839.9	1788.58	2737.67	2309	2160.36	1853.59	1478.43	1624.8	1737.8	1812.87	1762.14
552	3,24_655,1185m/z		655.119	3.24105			203.509	231.992	193.621	152.386	156.243	121.777	132.405	99.8947	111.986	156.279	145.959	141.098	129.486	130.679	135.209	636.169	430.89	359.042	166.171	131.512	168.978	176.778	130.149	131.143
553	9,81_679,1971m/z		679.197	9.80747	Resveratrol trimer 3 (Z-miyabenol C)	Stilbene - oligomers	93.6687	123.307	70.9607	136.842	49.9856	71.0551	119.64	94.4688	120.042	302.313	133.2	127.805	343.145	408.457	291.677	107.81	127.138	184.702	146.582	114.121	124.764	174.623	111.346	124.032
554	3,24_612,1515n	M-H, M+Na-2H	611.144	3.24105	Glutathion oxidized	Peptide	1663.77	1831.16	1551.22	1182.73	1065.21	836.463	615.648	458.359	504.991	1156.76	1053.97	999.9	789.759	742.756	806.666	7328.6	3880.31	3040.59	704.85	558.586	812.985	713.297	618.652	626.243
555	2,61_605,1932m/z		605.193	2.60633	Hexose+pentose+pentose+hexose	Sugar	10007.3	10189	9966.45	10856.8	9609.36	10233.6	8693.14	7952.67	8009.71	10850.3	8709.26	10165.4	9044.83	8568.83	9279.61	10153.3	8615.56	7853.32	7457.57	6325.62	6999.36	6893.09	7188.92	7223.77
556	8,44_519,1863m/z		519.186	8.44367			36.9679	46.3339	45.144	34.4476	35.0139	26.5964	36.6328	32.1349	34.0441	28.3818	23.7773	32.8281	26.4099	26.8876	24.954	53.9063	53.8254	44.8571	45.8165	34.3701	44.7044	45.7636	34.3982	40.3241
557	2,61_673,1804m/z		673.18	2.60633	Hexose+pentose+pentose+hexose, sodium and formic acid adduct	Sugar	2119.61	2207.26	2053.84	2336.04	2098.53	2230.37	1867.62	1723.54	1794.4	2322.53	1938.41	2186.88	1973.04	1808.8	2054.96	2273.71	1951.79	1752.97	1689.4	1465.73	1541.39	1557.02	1633.83	1690.51
558	5,90_584,1226m/z		584.123	5.9			652.393	615.267	646.025	454.169	441.21	481.371	468.617	445.728	440.774	389.643	406.489	429.686	336.108	331.961	295.131	664.183	648.884	491.341	457.744	422.56	432.753	407.844	396.807	454.489
559	6,46_639,1202m/z		639.12	6.46133			77.7495	65.9561	57.9888	47.0056	90.7443	57.9009	101.01	73.7537	86.2538	218.905	108.454	263.218	80.7795	79.6349	89.4278	318.446	241.237	236.778	583.368	439.736	266.463	529.108	245.116	383.315
560	3,22_297,1183m/z		297.118	3.22007			26.5262	23.3326	30.0766	20.0517	20.6744	19.5806	25.1527	26.2828	27.0679	26.3454	20.4229	26.2646	24.0893	25.7825	27.2218	5.99492	6.43073	7.96238	5.7887	9.87913	5.79644	6.83416	8.7332	8.15596
561	9,11_679,1963m/z		679.196	9.10983	Resveratrol trimer 1 (Ampelosin C)	Stilbene - oligomers	66.4205	72.8996	37.6126	229.869	31.4316	100.715	96.6526	80.6842	76.3474	514.29	246.746	198.242	363.962	387.86	329.725	55.9893	66.0056	121.221	171.505	168.903	69.063	228.726	117.566	101.093
562	8,49_627,1688m/z		627.169	8.4937			54.8931	59.5383	56.6532	60.2585	47.7423	53.3775	50.6872	50.8802	50.7098	47.6581	40.1522	63.6873	37.1358	32.6992	41.1117	85.3187	65.2847	78.9421	78.894	69.1489	60.0219	53.4915	60.492	76.4949
563	5,91_661,0969m/z		661.097	5.91048			656.708	698.937	799.15	439.052	437.522	497.033	578.925	454.867	517.324	591.6	495.783	545.658	514.894	533.533	487.818	1111.01	932.328	892.483	1043.99	871.006	614.506	863.363	621.501	801.108
564	2,48_617,1544m/z		617.154	2.48053			95.1534	90.1223	105.866	207.963	188.445	168.415	225.776	211.799	256.464	364.07	405.127	383.946	451.659	449.233	470.64	92.2039	84.3925	83.3692	445.923	400.626	298.614	435.582	347.528	330.943
565	7,88_255,0295m/z		255.029	7.87993	Kaempferol, fragment of Kaempferol 3-O-glucoside	Flavonol	0	0	0	16.4189	24.0204	8.58002	6.38563	4.635	12.4315	14.0143	11.8005	27.4487	0	0	0	78.5692	66.3421	88.7841	77.0541	55.4473	43.7058	44.9047	37.1715	56.5296
566	6,59_407,1333m/z		407.133	6.58713			12.6436	22.3499	12.0332	26.2197	12.3323	16.3718	15.0976	18.5558	25.2998	62.9392	42.9723	33.1131	70.0793	73.1154	69.1068	12.2502	7.73364	21.4267	43.9095	39.6147	34.6438	61.1977	32.2303	39.0595
567	7,85_389,1234m/z		389.123	7.8485	cis-resveratroloside	Stilbene - monomers	34.8679	37.9435	20.573	42.1596	24.3838	25.6098	23.4641	27.8228	31.0213	60.1084	46.1072	45.1963	80.7744	82.6929	72.909	24.3266	23.7964	31.0595	25.4121	32.7314	46.9622	65.5768	28.5196	36.6383
568	4,21_359,1242m/z		359.124	4.21122			25.8998	24.0082	26.452	18.7557	21.1259	20.5823	22.405	18.2703	20.4632	20.8538	14.8258	16.2708	16.6002	14.3362	16.9425	20.696	24.1081	24.3451	21.2045	15.5263	12.4784	16.009	13.2313	19.9316
569	9,93_228,0783n	M-H, M+FA-H	227.071	9.93327	cis-resveratrol	Stilbene - monomers	261.966	117.806	180.826	1186.3	658.002	1047.34	721.117	521.435	671.657	3070.38	2727.08	2282.39	2354.34	2167.86	2409.27	71.5038	86.5531	119.426	1378.91	841.628	637.382	868.174	565.644	737.66
570	4,21_865,1984m/z		865.198	4.21122	Procyanidin trimer 1	Flavan-3-ols	2606.89	3060.4	3230.76	2268.23	2087.46	2534.68	2144.08	2053.48	1963.86	1913.34	1937.54	1986.43	1666.63	1506.13	1586.81	4153.89	4263.51	2252.63	2814.55	2064.36	2152.99	1850.7	2071.11	2192.58
571	4,21_898,1955n	M-H2O-H, M+Cl	933.185	4.21122	Procyanidin trimer 1, formic and sodium adduct	Flavan-3-ols	265.017	306.321	296.881	248.064	219.5	243.772	224.222	214.034	220.393	225.199	208.698	204.369	169.552	150.362	171.618	441.156	458.093	269.932	320.661	250.722	227.113	230.643	230.693	261.403
572	7,67_627,1702m/z		627.17	7.67027			384.874	328.311	386.046	343.934	299.007	292.175	419.154	359.187	371.179	375.802	294.708	363.854	460.02	490.609	427.963	125.712	123.514	150.692	229.035	243.494	209.743	273.783	251.721	232.298
573	5,64_245,0813m/z		245.081	5.63792			109.305	166.767	219.196	104.727	164.911	104.788	79.1385	93.9902	67.4056	72.4774	140.97	126.335	70.6963	68.0651	48.927	152.225	127.172	81.4267	74.8351	65.8727	75.9966	57.009	61.9925	66.1727
574	4,27_423,0598m/z		423.06	4.27412			64.581	61.3968	66.825	64.5614	56.7637	61.8923	59.011	47.6495	48.0885	64.2364	49.6716	61.0137	60.8871	51.2657	64.5116	74.7675	59.8252	57.062	65.2471	54.5753	54.763	55.9824	56.6697	55.0876
575	6,31_453,1182m/z		453.118	6.30647			59.3747	55.3459	48.0116	58.7475	46.6727	37.8345	48.485	50.273	48.1941	40.6162	30.0176	47.9171	26.5902	25.0749	26.852	138.582	89.7092	84.996	96.6646	82.7435	78.905	68.1554	64.1502	90.5678
576	4,28_218,1031m/z		218.103	4.2846			39.4719	36.5857	41.1475	45.8802	42.4586	37.459	30.8654	42.6287	32.8433	35.2873	30.5629	38.7118	40.0337	41.3414	39.0983	26.9641	24.2762	21.9528	20.8749	22.1553	34.073	28.3423	33.4583	28.3606
577	7,59_1039,2455m/z		1039.25	7.58878			95.3994	122.962	115.961	72.1157	73.0939	62.0691	88.6334	85.2474	92.6459	116.319	82.1932	99.5075	126.119	139.003	102.241	128.732	95.9295	103.488	178.523	164.663	152.678	135.64	119.857	136.689
578	5,68_382,1135m/z		382.114	5.67985			18.5887	18.1933	21.0216	24.885	19.2942	17.7762	14.719	17.7334	19.4079	24.7518	20.9431	19.8058	20.0254	22.5316	17.6679	34.2913	18.7934	23.5922	34.853	17.5457	21.2741	21.1862	19.3644	19.9003
579	2,28_313,1133m/z		313.113	2.28135			120.188	151.246	133.471	123.658	113.047	93.7517	173.427	154.866	197.957	177.194	142.721	168.8	234.423	240.344	223.487	102.52	93.6177	96.8482	123.888	134.804	131.167	136.464	155.082	142.302
580	4,30_457,0980m/z		457.098	4.29508			86.747	93.7535	79.7609	87.2108	77.2574	62.0586	120.113	103.103	99.6774	134.524	101.545	160.207	169.654	175.194	169.132	239.812	211.215	195.877	421.753	302.485	204.727	296.638	318.006	299.964
581	2,38_192,0268n	M-H2O-H, M-H	191.02	2.3757	Citric acid	Organic acid	16587.6	14666.8	16396.8	14700.7	13624.4	14395.6	13888	12637.3	12986.2	13880.5	11750.3	13187.8	13091.9	13337.7	13313.1	10845.4	10273.6	10052.7	7667.51	7391.53	10291.1	9014.69	9694.64	9341.88
582	4,30_641,2173m/z		641.217	4.29508			95.8907	81.5536	83.2439	64.3863	70.3991	66.6625	65.3008	66.8792	57.5429	63.0058	66.7687	64.4052	70.4197	62.8887	73.4562	102.807	86.8615	87.1777	77.4741	71.9187	60.9241	72.9189	72.6569	65.8349
583	2,38_163,0246m/z		163.025	2.3757			64.7155	82.4087	77.4145	86.1906	81.78	63.7397	87.1117	72.5657	85.0231	84.8655	91.2698	76.7385	71.8549	67.8078	71.9047	140.42	157.784	168.661	165.651	168.33	125.683	153.557	149.778	164.563
584	2,35_231,0116m/z		231.012	2.35473			30.5088	48.3168	37.712	52.7053	49.9507	46.015	55.4617	47.16	49.3561	51.1089	58.3675	45.4793	41.6944	37.4291	44.3207	95.3421	103.847	112.879	113.929	107.674	83.39	97.4352	97.1773	106.563
585	6,64_370,1136m/z		370.114	6.63955			65.1548	61.769	67.1971	60.537	60.0073	63.5581	67.3455	57.814	67.9276	65.2238	51.5966	60.5723	61.5305	60.0574	53.8255	61.5028	57.8987	64.1339	70.1809	65.1809	69.029	67.4932	63.0267	67.8052
586	3,84_497,1476m/z		497.148	3.8362			51.3524	51.3321	56.1564	42.4597	40.2403	31.1012	63.5694	49.3941	57.1478	56.2969	47.3496	49.3056	60.4376	66.5492	58.2857	8.43404	7.58296	17.8017	11.9414	10.9517	8.67567	6.73944	18.3531	13.4618
587	4,33_399,1497m/z		399.15	4.33463			348.174	286.645	315.338	229.762	218.361	177.71	347.869	292.516	341.271	287.717	231.002	314.802	330.096	343.407	345.415	21.1655	22.5075	37.6548	21.4566	69.1275	35.3523	53.3554	62.6439	38.1794
588	5,64_357,0588m/z		357.059	5.63792			375.203	571.517	707.724	355.636	547.499	429.399	305.039	307.162	251.771	288.56	490.989	436.915	279.208	265.531	216.917	496.293	424.098	314.503	309.569	288.45	284.376	241.585	236.743	258.781
589	5,64_675,0913m/z		675.091	5.63792			55.0676	63.0328	104.327	48.1623	71.9245	51.5561	43.208	44.4909	39.5919	36.79	59.2812	45.3361	27.6152	22.6554	21.1218	111.157	88.7094	59.421	44.9718	32.1664	43.864	40.6005	33.4649	41.278
590	4,36_345,1180m/z		345.118	4.3556			16.5282	15.4943	15.8624	18.0669	14.1383	14.1152	18.0673	15.5756	12.7767	16.196	14.129	14.9339	13.592	12.6052	13.1638	21.1735	20.9901	17.9169	21.0355	17.2649	14.345	19.856	19.9335	17.2454
591	4,43_913,1821m/z		913.182	4.42898			323.866	229.884	250.265	303.061	310.273	264.35	278.069	272.538	252.616	269.598	230.086	279.093	180.655	183.148	180.22	524.796	384.753	442.457	308.201	265.738	282.489	300.916	261.934	297.503
592	4,38_477,1601m/z		477.16	4.37657			136.98	125.454	132.985	205.755	173.342	189.225	182.16	160.996	158.186	254.185	187.062	243.562	224.404	234.866	219.708	223.591	175.854	191.966	384.333	235.409	258.229	263.858	285.028	313.76
593	4,38_523,1661m/z		523.166	4.37657			167.611	143.808	149.815	213.168	190.356	178.597	183.802	181.108	169.852	237.761	175.309	232.222	215.393	209.458	222.661	230.397	188.543	223.081	326.486	209.702	212.203	213.284	239.953	267.724
594	8,98_671,1613m/z		671.161	8.98403			114.309	101.072	149.384	76.4177	60.4184	72.2271	68.3104	48.7879	65.0699	46.0419	34.6753	42.5455	40.1205	42.3342	42.6152	51.701	42.677	38.3202	25.8214	15.8199	10.1901	29.6714	15.723	23.0919
595	7,69_612,1479n	M-H2O-H, M-H	593.13	7.69123	Cyanidin-3-O-p-coumarylglucoside	Anthocyanin	6691.7	6211.38	6914.28	6032.56	5647.05	5332.81	6761.86	5652.8	6181.46	5993.22	4418.36	6063.13	4819.27	4771.43	4707.05	9280.51	8010.77	8324.98	8934.38	7702.21	5779.02	6788.95	5501.49	7065.42
596	4,19_405,1391m/z		405.139	4.19025			42.2406	33.1535	36.7676	36.1024	37.0038	36.3891	41.2176	42.0216	40.9917	35.2198	22.1448	43.8666	32.5841	35.5102	34.0641	121.83	102.383	96.4276	97.6054	79.9253	81.4309	99.2116	85.3235	93.7796
597	5,68_576,1234m/z		576.123	5.67985			2345.66	2693.79	2664.48	2062.04	1788.28	2088.74	1798.42	1662.68	1704.39	1704.21	1830.24	1827.95	1593.92	1540.78	1514.87	2550.11	2800.9	1844.59	1823.51	1665.41	1621.92	1535.34	1625.71	1643.9
598	7,55_512,1037m/z		512.104	7.54685			301.501	297.867	377.496	265.525	224.121	242.157	307.21	249.66	254.542	288.849	227.998	306.086	226.635	239.881	213.12	490.344	444.113	425.669	521.454	371.649	291.419	301.095	274.475	400.138
599	4,53_752,1445m/z		752.144	4.53382			690.717	423.366	448.565	684.37	676.723	480.116	518.15	475.543	467.986	558.432	365.031	577.135	260.986	301.014	280.318	1082.72	816.239	871.123	647.311	503.298	554.701	540.289	516.603	682.852
600	7,82_849,1871m/z		849.187	7.81703			131.971	119.932	134.825	81.1216	77.7957	87.2156	130.497	109.116	108.143	77.3589	88.3693	89.7885	112.274	117.159	106.045	56.7152	39.4517	55.5552	60.9973	62.8369	41.7683	77.6056	61.8807	48.6226
601	5,68_1153,2586m/z		1153.26	5.67985	Procyanidin tetramer 2	Flavan-3-ols	4042.41	4583.67	4308.79	3326.15	2816.47	3410.99	2798.75	2676.39	2772.5	2622.78	2568.34	2648.79	2458.17	2362.09	2310.38	4076.73	4582.11	2842.57	2716.1	2438.73	2600.04	2305.27	2530.01	2521.59
602	4,53_618,9947m/z		618.995	4.53382			22.4186	16.2604	19.3335	21.8678	26.5449	23.6723	21.2027	26.343	17.239	24.4539	9.77701	29.781	15.0467	12.0413	19.1309	54.6767	65.653	44.9703	54.1291	41.3836	45.2763	40.0419	44.7055	48.4381
603	3,93_881,1932m/z		881.193	3.92817			298.23	280.5	298.707	284.25	232.479	246.838	270.18	286.162	219.31	238.645	188.335	228.098	159.569	148.971	154.393	486.955	450.486	373.515	388.72	310.61	326.036	330.329	315.41	382.593
604	5,68_1152,2429m/z		1152.24	5.67985	Procyanidin tetramer 2, isotope	Flavan-3-ols	222.256	297.208	277.007	240.78	167.904	191.276	186.786	169.188	211.914	192.161	146.512	163.593	137.018	117.708	129.441	313.418	383.071	225.17	267.867	245.235	215.804	180.762	203.594	207.336
605	7,81_521,1666m/z		521.167	7.80657			40.3285	41.851	24.1567	26.8691	18.9687	15.2524	16.3715	27.8317	32.5759	22.5557	20.2921	45.9675	32.2899	32.6133	22.5519	37.4349	48.9751	50.7421	19.2563	40.7065	55.6301	84.1141	36.7351	59.5971
606	7,76_455,1485m/z		455.148	7.76462			26.438	24.6668	15.0005	22.8098	14.7048	8.84305	14.3531	23.0152	19.5299	57.0859	19.4635	20.9826	58.1601	69.8435	35.1635	14.1003	14.8454	26.7643	17.2792	18.6521	36.4427	49.1869	25.5945	27.5879
607	6,63_679,2007m/z		679.201	6.62907			117.909	131.482	81.6803	113.151	79.7847	89.0133	52.0926	55.0291	59.1812	90.3861	58.3326	90.3144	90.3465	106.329	72.3311	137.853	133.849	124.229	89.4531	78.2632	118.5	120.961	54.8929	104.547
608	3,99_169,0141m/z		169.014	3.99107			22.1595	16.2654	17.6359	15.9017	13.1367	14.9868	13.06	11.3056	12.3066	13.0767	7.50001	12.2381	10.9017	10.1375	9.70345	19.0873	10.4209	12.9231	6.6261	8.0823	7.25935	9.16554	7.05209	6.40568
609	7,74_519,1123m/z		519.112	7.74365			195.836	190.604	228.153	191.261	165.693	149.687	201.246	160.873	176.919	154.963	140.258	167.66	162.217	160.019	168.418	185.784	156.145	187.052	205.727	152.92	88.1128	177.468	142.171	155.829
610	6,64_585,2182m/z		585.218	6.63955			471.311	534.499	671.529	535.756	482.282	422.074	527.838	513.797	456.215	458.827	542.395	528.283	428.558	436.985	401.941	485.081	407.592	430.96	385.208	350.203	369.104	371.866	460.128	399.675
611	2,29_617,1544m/z		617.154	2.29183			114.613	123.018	119.778	193.793	155.828	143.046	222.792	174.581	192.074	216.527	277.965	283.507	327.298	357.48	331.551	97.4724	112.392	117.059	326.311	296.911	246.281	327.699	261.257	239.123
612	3,99_469,0975m/z		469.098	3.99107			3.49914	0	4.88185	10.4702	3.63145	4.93163	2.89314	5.26349	4.67743	6.187	2.53534	5.82922	0	0	0	92.842	75.8759	57.0506	50.9759	35.475	44.3101	19.1629	26.7389	48.6867
613	10,47_363,0865m/z		363.087	10.4655			0	1.42715	0	56.4504	10.1452	49.3423	33.8865	22.0336	17.2817	71.4984	38.7081	31.0656	51.2564	65.286	43.3409	0	5.41312	8.93086	46.014	27.1219	16.2754	31.6834	18.3893	17.6159
614	5,99_455,0801m/z		455.08	5.99197			164.398	171.703	191.963	112.23	128.272	127.686	155.378	138.823	145.72	159.362	144.394	142.278	151.782	156.526	147.075	204.347	184.75	173.9	193.278	170.083	117.356	183.282	158.573	168.073
615	4,02_523,1658m/z		523.166	4.02252			7.10391	9.68299	6.61978	14.8106	17.2103	15.5388	6.47012	8.97699	11.0268	22.5493	12.2152	21.2455	17.7336	20.4307	18.3595	49.2423	37.6266	33.4761	58.6389	39.8713	33.715	30.8113	41.7033	59.7087
616	4,18_913,1824m/z		913.182	4.17977			212.435	171.209	180.814	201.745	196.685	174.861	174.336	174.324	171.569	187.763	151.682	183.327	121.528	127.785	122.57	247.852	249.231	256.293	209.246	199.539	197.936	218.872	188.395	233.678
617	6,64_638,0683m/z		638.068	6.63955			245.525	213.431	232.369	219.966	202.402	211.118	268.673	247.231	240.776	256.877	199.527	224.174	230.326	238.776	190.872	258.482	229.529	241.653	302.882	246.159	268.078	295.707	236.469	241.185
618	6,39_731,0361m/z		731.036	6.39033			18.8873	17.6686	17.9408	16.6033	16.1887	26.8255	23.0808	19.3899	8.70021	16.9638	10.6798	13.2209	2.89912	2.64545	2.44931	61.6269	49.7839	45.899	38.0698	28.8926	19.3032	11.1378	13.9606	41.3508
619	6,64_482,0894m/z		482.089	6.63955			25.8462	22.4482	23.4945	17.9995	18.6797	16.8701	23.3767	27.257	21.4972	28.2857	16.4497	22.4832	21.447	19.1582	18.9967	30.3446	25.9256	21.8224	34.8722	23.9327	22.0218	27.312	29.3102	35.779
620	6,64_466,0447m/z		466.045	6.63955			24.4218	19.8287	25.6035	24.9912	23.7242	20.0931	32.008	22.0366	28.4222	25.522	24.4915	21.9963	23.2257	21.2788	24.9892	29.302	29.7278	20.7652	26.2352	19.1109	26.4247	37.3343	24.1769	20.6873
621	6,64_891,2007m/z		891.201	6.63955			101.292	78.143	103.91	101.145	85.1772	83.2506	140.728	107.363	112.11	111.209	96.7463	106.369	101.7	106.368	75.1507	115.523	96.4822	87.4882	138.285	91.7949	117.135	147.664	120.339	106.641
622	6,44_780,2613n	M-H, M+FA-H	825.258	6.44037			67.4049	161.396	34.618	94.2746	182.538	76.9682	14.6115	43.0623	23.6841	30.7729	44.4445	71.0393	34.5118	40.1806	16.7535	641.093	449.579	365.297	218.481	155.949	572.901	526.751	268.291	449.971
623	6,41_823,2430m/z		823.243	6.40893			160.363	169.441	146.435	30.5386	48.0834	23.4546	35.3395	72.3949	61.598	49.5055	9.32973	28.6896	75.7643	70.768	64.7099	107.403	137.774	193.502	28.4463	80.7826	124.23	104.7	51.5709	53.2741
624	6,39_648,0900n	M-H, M+Na-2H	669.065	6.39033			108.34	114.688	125.378	124.189	114.13	155.5	112.535	89.4219	92.679	123.168	87.6262	108.366	58.3475	58.9623	60.1461	272.302	262.354	240.947	211.048	187.548	141.972	94.6623	98.0716	179.243
625	6,24_1018,2111m/z		1018.21	6.24357			688.265	842.306	805.394	619.784	577.562	668.761	614.349	516.579	510.883	548.654	586.258	582.37	524.511	490.919	526.37	870.248	966.719	555.953	596.128	533.645	563.383	471.831	539.218	540.731
626	6,39_663,0490m/z		663.049	6.39033			27.635	26.2943	28.8339	34.3699	26.2306	46.6288	21.8873	19.5024	22.2437	29.118	17.2526	25.3714	13.6231	9.34027	18.7055	81.0005	85.3399	70.1812	63.1122	53.9694	39.7045	22.5796	26.251	52.89
627	6,39_953,1974m/z		953.197	6.39033			37.772	45.739	56.4323	39.4188	28.8462	55.7089	45.3529	31.3718	38.7701	30.1597	16.1125	32.8364	27.1527	19.5336	36.3913	115.533	95.8564	98.03	91.6765	90.211	61.4053	44.6641	48.0537	72.3622
628	6,64_700,0389m/z		700.039	6.63955			70.8728	58.8925	70.7543	70.7842	64.5982	62.6919	80.4301	81.7184	64.9597	72.5854	67.3608	73.1857	67.9638	78.7484	53.1013	82.1858	65.449	64.7566	76.2052	70.6744	80.9776	93.8936	75.9453	79.365
629	6,47_509,2228m/z		509.223	6.47182			22.4243	18.9425	27.4032	49.8395	41.6605	37.193	33.4951	41.793	44.5471	31.5973	25.3018	35.881	16.2095	14.3592	19.2389	48.5648	47.1709	53.1361	70.2674	51.2085	30.0155	31.276	55.6528	39.4906
630	6,64_506,0879m/z		506.088	6.63955			30.1501	32.7114	30.0076	33.7768	33.4841	29.6686	44.0903	34.1046	32.3454	36.0713	38.065	37.0097	32.1281	33.9235	33.6064	36.3378	34.6117	34.9497	30.7511	33.5006	38.2637	38.9593	33.6027	37.502
631	6,23_404,0709n	M-H, M+Na-2H	403.064	6.23308			127.206	197.954	302.727	103.181	110.391	114.792	165.038	111.407	75.3102	67.7988	202.219	166.221	93.9512	90.5643	56.7372	86.1593	67.0279	39.0637	30.857	29.4857	28.8025	35.2335	33.5448	29.9976
632	6,23_1304,7778m/z		1304.78	6.23308			1400.63	1552.82	1346.53	1213.66	792.205	1090.21	911.424	760.006	851.279	740.155	874.659	733.161	735.075	676.818	736.978	1283.2	1693.24	1031.37	920.521	894.889	989.841	819.678	961.599	905.473
633	6,64_649,9825m/z		649.982	6.63955			39.7574	33.4358	35.8839	33.7053	25.9368	33.2989	47.4205	40.1578	36.1655	45.0387	35.1855	33.9381	35.3632	35.2344	31.6135	40.8692	35.0995	33.3562	41.2338	44.943	49.7896	60.6	52.556	40.5559
634	6,77_669,0651m/z		669.065	6.76535			69.1886	92.6944	107.382	51.4129	46.1409	55.9521	80.8286	53.8714	57.1438	67.2686	60.8166	70.0447	67.3357	74.6909	62.8452	84.8709	81.784	70.9256	92.7409	68.7059	48.9681	75.8436	54.2538	80.0517
635	6,64_768,0261m/z		768.026	6.63955			55.5445	61.4245	51.1974	63.0062	58.8951	56.1882	76.4605	72.9965	69.5003	66.7945	46.9506	54.4067	63.1694	67.9751	50.2928	59.8113	54.5594	56.7207	70.5738	65.3191	62.8055	81.6205	63.3409	61.6826
636	6,64_774,0434m/z		774.043	6.63955			110.779	102.796	100.344	104.271	96.5373	98.9184	133.132	123.25	111.864	124.756	97.8344	121.074	106.443	107.512	89.9131	114.237	95.2467	113.175	121.934	119.51	126.24	128.591	125.198	118.491
637	6,64_602,2093m/z		602.209	6.63955			20.3827	19.971	39.9873	32.4136	29.4835	24.6432	40.6101	38.8246	30.1068	28.3544	34.5299	29.642	28.3783	28.3833	20.2226	25.4459	20.4721	16.6193	18.5586	18.9338	24.824	24.0052	29.6704	15.5543
638	6,41_1163,2400m/z		1163.24	6.40893			564.855	645.397	597.459	528.154	386.5	500.69	421.006	396.604	423.576	391.117	388.098	414.047	377.836	375.088	384.578	574.382	737.418	443.19	455.593	437.553	459.964	415.27	452.922	472.885
639	6,64_778,2373n	M-H2O-H, M+FA-H	823.214	6.63955			185.361	164.51	176.745	168.33	165.188	150.491	224.784	209.736	190.752	201.464	128.015	183.352	193.254	210.21	134.756	237.635	194.663	218.389	256.35	227.453	251.081	305.473	226.798	225.185
640	6,78_739,1653m/z		739.165	6.77583			283.548	326.624	305.454	296.618	271.187	303.726	239.314	229.942	241.606	264.793	231.831	281.824	222.163	204.411	212.995	544.887	519.161	392.841	438.431	344.291	368.215	303.253	330.203	406.347
641	6,44_1016,2084m/z		1016.21	6.44037			1905.29	2539.58	3210.08	1745.67	1917.29	2163.35	1898.45	1319.19	1242.14	1515.44	2307.35	2238.09	1626.77	1422.64	1531.39	2640.8	2627.93	1387.91	1708.36	1319.24	1474.86	1138.09	1416.33	1305.52
642	6,64_671,9656m/z		671.966	6.63955			31.1796	31.8714	32.7714	36.1379	36.4464	32.1682	46.1834	38.1936	38.7861	39.5068	33.9978	37.0815	37.9629	35.7336	29.6729	41.3375	37.8689	27.7426	40.888	37.1143	41.7996	44.8463	32.9741	38.5343
643	6,39_737,0530m/z		737.053	6.39033			36.4156	43.1854	52.987	44.4371	43.952	61.7674	37.282	41.1697	30.2086	40.0831	27.6402	35.5147	21.3132	22.3225	20.3014	115.694	117.996	103.047	96.0391	83.4559	59.4473	40.8111	29.3313	87.962
644	6,23_471,0507m/z		471.051	6.23308			44.1981	72.5484	101.636	37.0691	43.8315	38.5374	60.5494	40.2072	28.6484	24.4574	78.3687	56.3142	32.4567	36.2141	21.2174	30.5192	20.6227	11.8655	11.1536	6.08923	12.2766	12.8856	10.9905	13.1394
645	6,64_570,0810m/z		570.081	6.63955			292.522	270.675	266.631	290.944	268.691	247.119	339.288	315.117	309.976	323.247	267.219	276.782	295.742	307.915	246.187	321.964	278.245	275.643	331.581	293.678	335.317	362.635	306.417	299.781
646	6,64_564,0640m/z		564.064	6.63955			103.111	89.4014	96.0853	96.0815	96.3269	81.8472	115.172	118.908	107.686	118.786	91.3785	101.22	101.597	110.626	76.0629	109.212	99.2211	108.891	125.321	108.983	114.946	133.795	111.254	121.088
647	6,64_451,0862n	M-H, M+FA-H	496.076	6.63955			176.348	155.017	162.708	164.849	164.997	154.602	210.276	171.419	193.905	193.357	154.967	174.533	172.119	177.621	141.224	174.431	158.361	164.358	204.293	181.45	194.617	220.538	179.088	189.635
648	6,64_836,0131m/z		836.013	6.63955			51.3409	41.5202	40.9726	48.9316	45.8461	38.6271	46.112	54.6973	45.577	55.7919	46.7152	49.5657	51.0446	47.5526	42.2333	57.1124	61.1563	43.5117	50.6313	50.8656	61.5072	61.5053	55.9873	56.1086
649	6,64_632,0514m/z		632.051	6.63955			75.304	62.8997	65.0191	66.0436	71.4414	63.5665	97.5499	77.9237	83.471	80.9247	68.9155	76.3165	77.57	78.853	60.8943	77.5091	69.8056	72.8735	91.0258	79.8313	92.3198	91.0614	88.1199	87.5473
650	6,64_842,0300m/z		842.03	6.63955			68.2899	48.6202	53.3905	56.9319	60.614	52.7886	75.5333	64.8194	73.5934	74.7281	64.1081	59.8644	60.001	60.0494	56.1004	68.1502	52.8239	72.7648	76.2576	72.5944	73.2523	89.8584	71.5908	80.5514
651	6,19_721,1595m/z		721.16	6.19115			186.35	224.605	221.539	146.339	142.942	164.036	137.68	111.881	91.113	124.315	163.443	138.564	111.659	83.453	114.933	219.556	239.963	126.236	150.958	113.064	116.511	97.3193	108.62	82.9477
652	6,46_397,0745m/z		397.074	6.46133			44.0312	49.0215	42.1141	40.3904	33.1148	40.6474	46.4546	47.0217	55.0402	51.2277	43.3023	39.6722	52.8963	50.7861	49.1332	40.971	44.016	40.4232	45.8628	41.2091	45.5451	56.0627	33.9986	43.0615
653	6,78_737,0528m/z		737.053	6.77583			26.9339	29.3463	35.9863	33.1379	20.5116	24.3859	33.8061	22.6439	28.0546	38.6623	33.7518	33.265	29.6268	28.8671	36.0682	42.9089	32.5932	36.9781	35.9231	28.7123	28.3851	38.7212	22.274	36.5962
654	6,77_522,2079n	M-H, M+FA-H	567.208	6.76535			468.005	546.141	549.955	457.109	428.347	437.94	426.156	404.881	420.551	384.878	354.653	377.543	363.728	370.391	353.001	628.203	548.191	529.829	527.782	387.579	436.492	485.992	460.146	449.742
655	6,65_509,2230m/z		509.223	6.65003			105.359	98.3234	97.0876	159.883	172.558	141.329	122.094	122.506	132.875	129.615	92.0214	138.212	54.3246	46.8448	60.1453	112.67	182.233	182.04	149.012	143.471	114.761	121.103	143.408	148.283
656	6,74_482,0947m/z		482.095	6.74438			38.7788	42.0231	54.5734	24.3362	26.2336	23.9969	46.776	30.3499	32.1391	38.1246	26.6349	40.0217	25.7836	30.7227	22.1594	71.0897	50.4014	55.4147	69.6909	50.7258	27.7197	49.8325	41.0023	46.1302
657	6,67_579,2649m/z		579.265	6.671			127.378	100.361	130.681	101.323	107.063	71.8712	159.106	152.102	144.799	115.06	96.7422	144.559	100.818	105.465	106.617	220.892	141.17	175.462	206.211	136.798	120.836	128.2	138.737	158.603
658	6,74_316,0220m/z		316.022	6.74438	Myricetin, fragment of Myricetin-O-hexoside	Flavonol	44.538	41.9761	54.4172	35.632	34.0891	26.556	51.4242	42.6296	44.6772	50.2332	34.8227	50.4729	30.8289	34.5306	29.304	60.0926	54.5442	56.5191	95.0435	64.0227	29.3036	69.9615	54.5748	53.039
659	6,64_145,0526n	M-H, M+FA-H	144.045	6.63955			29.0035	30.4012	29.8989	26.8503	25.7698	27.6521	32.9473	32.9722	31.6056	35.1198	34.6717	31.5833	28.9352	28.9405	28.6677	31.9412	28.4543	25.6847	33.1706	31.8548	37.2798	36.1731	31.8924	32.9923
660	6,58_713,1098m/z		713.11	6.57665			45.567	65.8745	73.325	37.8177	46.9686	52.5574	35.8091	24.1684	37.9712	30.5485	43.3418	38.4796	28.8929	23.8387	30.0738	75.4482	61.4207	33.5157	39.1349	34.5272	31.0571	26.0418	22.7526	37.1572
661	6,33_1297,2772m/z		1297.28	6.32743			320.751	435	351.279	275.278	222.124	320.728	240.97	214.393	221.72	218.51	220.044	249.541	238.832	255.013	213.931	407.95	545.627	284.463	328.417	253.627	305.827	205.76	257.46	263.051
662	6,63_1027,2117m/z		1027.21	6.62907			623.241	695.788	704.278	564.35	512.723	592.444	568.594	442.141	539.24	541.911	517.816	602.018	508.054	490.573	506.883	917.345	863.184	655.783	771.465	639.467	639.416	628.387	617.868	660.391
663	6,63_755,2271m/z		755.227	6.62907			231.189	202.425	212.346	234.362	219.688	182.149	324.246	261.447	255.035	288.031	206.129	256.745	238.717	232.292	156.118	289.801	230.34	215.512	361.498	282.442	337.129	406.105	276.497	258.91
664	6,22_797,1418m/z		797.142	6.2226			88.5865	185.37	213.819	91.5223	114.416	115.922	104.53	44.2573	28.6171	61.363	141.619	115.859	90.1422	76.6779	82.0213	183.066	185.071	60.7124	100.018	69.1913	83.8078	57.7598	58.9287	43.0424
665	6,63_706,0556m/z		706.056	6.62907			169.209	169.726	180.113	163.086	148.038	152.615	192.21	189.576	184.985	194.342	157.005	158.285	167.92	174.055	143.663	200.411	180.96	174.039	215.105	179.899	184.532	220.24	196.374	184.403
666	6,59_585,0923m/z		585.092	6.58713			45.7456	47.9544	43.6549	31.5308	35.7941	32.9596	39.6492	34.2137	36.9103	34.826	31.23	34.0523	32.9416	32.8769	28.3793	50.4125	42.8386	28.5859	34.1583	21.1144	26.7725	32.5429	28.6452	26.8255
667	6,68_510,1363n	M-H, M+FA-H	509.129	6.68148			3282.71	3099.95	3951.28	1980.77	1749.06	1870.43	2372.57	1979.79	2086.69	2454.9	1844.93	2237.08	2212.65	2372.71	2067.34	4380.82	3341.7	3393.54	3715.69	2756.98	1744.57	3144.99	2328.07	2537.06
668	6,72_1001,2488m/z		1001.25	6.72342			179.673	166.079	183.881	114.215	109.916	106.783	136.99	111.776	120.306	121.459	126.192	127.633	107.072	115.535	88.5794	161.896	143.17	134.579	100.643	103.007	91.6791	129.627	81.076	120.281
669	6,61_431,1912m/z		431.191	6.6081			23.0409	16.6875	19.6013	27.9912	20.0103	18.3684	17.4722	21.426	20.8483	20.0847	11.0191	22.3986	8.96347	7.54348	12.1723	79.0242	64.8243	53.8882	46.8359	42.47	39.296	40.9128	41.8197	46.3341
670	6,68_559,2390m/z		559.239	6.68148			279.718	210.858	275.888	216.194	201.302	191.922	200.445	184.898	189.269	202.312	169.796	212.888	174.311	175.215	172.56	150.967	159.76	166.963	103.838	123.432	133.336	185.656	160.508	126.533
671	6,70_391,1599m/z		391.16	6.70245			7.84232	4.3783	5.1745	23.4672	18.1631	15.2494	17.241	15.7799	14.966	23.6231	14.7534	25.3294	5.35315	2.41113	9.16071	42.2069	47.8215	48.9396	66.7713	45.5421	41.9389	45.0338	53.5894	49.3493
672	6,33_863,1814m/z		863.181	6.32743			219.213	319.66	324.565	212.957	202.705	240.124	194.149	169.153	180.43	190.495	242.849	225.765	190.396	189.021	169.968	286.394	308.291	208.602	206.574	187.317	199.715	185.468	201.906	210.571
673	6,69_433,2067m/z		433.207	6.69197			12.2358	13.8278	7.27978	14.7031	20.9702	8.57244	17.4699	12.6725	12.6295	8.19413	7.70183	16.8629	2.92964	4.61785	4.17108	60.1715	37.5831	38.4758	41.4579	31.2584	32.5825	26.3334	31.1619	34.9446
674	6,68_624,1314n	M-H, M+Na-2H	645.108	6.68148			214.181	222.226	261.129	123.096	121.63	133.826	142.194	108.828	121.262	160.768	108.8	147.255	130.753	132.978	130.024	305.769	226.975	239.397	247.819	170.123	116.34	215.755	150.46	160.464
675	6,68_692,1189n	M-H, M+Na-2H	713.092	6.68148			113.673	123.643	162.255	52.7762	53.5616	48.9108	73.2578	51.2863	56.7991	80.1591	65.6116	80.5376	64.6864	78.2626	60.6876	169.39	129.133	120.611	143.338	104.974	45.1429	96.0997	69.9433	84.5098
676	6,62_652,1307m/z		652.131	6.61858			113.047	248.386	372.69	137.571	178.793	227.591	149.742	71.2346	30.1045	94.8738	240.744	236.542	122.523	98.3171	109.911	280.163	262.916	58.3151	111.966	56.8663	84.6351	26.9724	71.7699	47.2523
677	6,34_739,1619m/z		739.162	6.33792			142.528	151.501	157.172	140.874	135.78	134.223	120.262	104.215	119.018	134.529	106.029	143.194	98.1531	97.4834	90.2408	230.894	211.092	168.345	187.13	130.94	154.272	143.797	145.753	168.861
678	6,64_457,0950n	M+FA-H, 2M+FA-H	959.197	6.63955			1318.88	1394.72	1332.92	1271.62	1128.68	1196.7	1332.88	1165.03	1253.41	1297.39	1184.96	1220.85	1191.78	1190.42	1080.66	1577.7	1606.69	1306.93	1626.56	1395.61	1395.48	1546.78	1351.94	1432.27
679	6,74_547,0703m/z		547.07	6.74438			270.062	267.28	332.495	222.118	235.163	223.125	287.552	231.056	260.912	275.342	217.948	310.061	224.616	228.451	218.926	361.157	309.119	346.363	467.903	351.409	212.912	388.924	306.754	335.659
680	6,74_683,0445m/z		683.045	6.74438			55.2587	51.1782	67.8224	37.7583	43.3091	34.9446	59.7977	54.0103	51.4169	56.5887	38.852	65.7401	39.4356	43.8458	38.615	68.0191	49.3221	72.5634	98.4118	74.9469	30.6779	76.2774	69.3043	71.6974
681	6,49_581,2802m/z		581.28	6.49278			83.2764	68.8668	76.9672	71.357	64.7111	62.5093	101.771	91.0124	95.337	75.1858	52.0482	90.2787	64.108	73.9812	63.3304	175.258	100.588	136.759	117.698	86.04	82.9325	97.7435	105.665	98.3583
682	6,50_508,1000m/z		508.1	6.50327			53.0738	135.582	216.348	64.5146	82.5473	91.6154	71.0453	35.2763	21.1392	51.5114	150.958	130.904	64.4711	52.8998	49.4722	119.122	103.85	31.1217	43.3175	25.9483	19.1619	9.44125	31.0881	16.0193
683	6,39_580,1018n	M-H, M+Na-2H	601.078	6.39033			196.058	202.532	243.155	248.101	196.726	303.368	217.734	190.149	169.56	214.468	158.67	206.001	122.515	130.883	127.304	538.373	484.505	437.635	450.182	375.275	289.005	210.03	179.817	374.093
684	6,77_580,1038n	M-H, M+Na-2H	601.078	6.76535			238.589	247.579	352.898	227.149	161.738	221.522	238.471	204.697	200.292	259.408	225.256	248.607	229.608	235.752	216.756	283.672	273.458	267.5	288.852	211.787	164.83	248.776	208.104	278.838
685	6,65_525,2176m/z		525.218	6.65003			26.0782	17.3598	26.5707	31.5621	31.0624	27.2908	21.6712	20.5674	24.0573	29.0854	17.3364	25.1146	8.57473	8.95543	7.79123	70.1438	65.3931	55.4375	51.6183	41.4332	41.7073	48.5644	53.2813	47.6484
686	6,39_595,0619m/z		595.062	6.39033			39.4652	45.2437	62.5584	52.7769	38.7643	65.7775	52.9512	43.9004	38.8587	49.2941	35.0203	30.1088	22.306	21.5103	24.3462	126.296	103.676	92.4342	100.88	88.0552	75.3222	36.7297	36.7737	90.277
687	6,64_399,1156n	M-H, M+Cl	434.106	6.63955			905.275	829.969	831.074	910.361	866.413	831.216	1040.57	984.216	964.988	1060.15	885.652	940.522	975.951	935.76	821.71	982.04	861.838	879.286	1153.21	1004.6	1074.63	1235.98	1018.12	1022.63
688	6,77_595,0622m/z		595.062	6.76535			31.7379	41.122	57.1235	26.723	21.7552	27.3446	34.4844	19.3772	29.0339	43.725	29.0016	32.1315	27.4615	23.424	30.7983	45.5797	44.0509	35.1969	47.7408	34.8506	17.4656	41.2707	23.1301	35.367
689	6,25_579,2649m/z		579.265	6.25405			81.2545	70.2915	74.4081	71.8905	63.8659	51.7882	68.345	81.2434	82.3878	65.5946	47.7191	73.7187	60.4077	62.673	62.9658	73.7871	74.6824	82.2721	69.1553	62.4796	51.7071	63.8126	61.078	59.5266
690	6,28_509,2229m/z		509.223	6.27502			81.6873	61.508	86.3171	79.5217	72.9235	66.7147	60.7733	75.6334	64.1588	72.4455	45.4377	70.5922	54.0092	57.7965	62.3949	88.9232	67.8773	56.4815	39.1537	48.4447	54.6965	47.3795	58.1596	57.4944
691	6,50_739,1638m/z		739.164	6.50327			473.231	507.583	528.374	517.846	482.697	452.807	434.92	398.23	402.751	456.884	413.007	521.437	364.046	342.518	374.101	912.228	842.182	686.292	829.883	620.07	626.881	580.537	604.697	709.457
692	6,65_796,1624m/z		796.162	6.65003			583.651	912.367	1301.96	523.986	695.373	803.117	630.91	426.806	345.706	511.432	839.301	868.684	566.807	471.769	520.537	1116.96	1035.01	444.885	577.889	362.188	376.546	282.365	395.21	308.721
693	6,64_400,1236m/z		400.124	6.63955			22.6155	26.834	29.1998	20.57	19.8902	23.705	22.1051	31.2446	25.2874	28.8968	21.505	21.4855	22.999	23.6852	24.0175	28.5745	28.7984	24.0318	31.7852	31.4052	30.7776	30.6168	26.5628	27.4337
694	6,64_367,1261n	M-H, M+FA-H, 2M-H	366.119	6.63955	Tryptophan derivative	Amino acid	5031.08	4514.6	4761.15	4934.64	4625.67	4376.42	6141.63	5304.23	5553.28	5597.66	4515.82	5049.87	5028.47	5090.67	4015.97	5313.19	4746.57	4694.21	6158.98	5314.83	5903.91	6673.02	5326.81	5410.21
695	6,65_1055,8893m/z		1055.89	6.65003			838.184	1092.13	875.443	647.016	474.174	730.417	615.532	593.747	671.537	602.323	565.025	526.537	574.391	531.054	623.256	966.109	1234.7	640.028	846.598	734.615	726.055	550.593	652.306	679.683
696	6,55_567,2093m/z		567.209	6.5452			60.5668	78.5278	71.7905	61.3818	50.5253	69.557	58.5877	55.8405	61.8401	61.7497	55.0809	53.7648	52.0242	50.8385	53.0588	78.7304	74.3569	73.5191	71.7347	57.307	60.5305	63.1605	67.9595	62.477
697	6,36_933,1863m/z		933.186	6.35888	Procyanidin trimer 3, formic acid and sodium adduct	Flavan-3-ols	551.708	689.014	822.19	508.654	508.278	567.799	481.146	396.333	391.924	444.278	628.246	580.526	421.405	405.181	356.271	637.262	570.818	423.627	430.589	385.095	379.056	331.396	365.425	350.622
698	6,57_577,2494m/z		577.249	6.56617	Procyanidin dimer 3	Flavan-3-ols	84.8537	89.6972	89.8315	78.7887	76.1499	49.2502	89.3207	101.604	96.0394	79.1642	62.4768	95.0411	86.8878	85.2043	92.6049	111.157	90.6194	101.644	109.51	72.8107	64.8887	89.0639	78.9309	70.3289
699	6,30_599,1758m/z		599.176	6.29598			48.1752	44.5584	59.1145	46.6291	53.1401	47.6062	52.1612	43.3299	43.1095	35.6903	34.2248	46.7151	24.0364	23.237	27.2242	47.9855	41.3889	32.7118	49.6779	34.1692	42.7538	36.5106	30.3977	50.0453
700	6,30_652,1307m/z		652.131	6.29598			467.526	847.655	1164.38	467.537	573.922	693.045	521.522	317.117	226.546	376.871	755.911	685.383	445.062	349.278	397.585	889.155	860.161	300.905	431.988	264.98	297.44	207.385	359.977	246.356
701	6,58_434,1073n	M+H2O-H, M+FA-H	479.118	6.57665			1741.68	1884.33	2057.15	1297.18	1102.59	1357.27	1487.98	1318.51	1455.08	1704.3	1150.09	1483.49	1585.88	1692.02	1386.97	3531.68	2647.1	2842.22	3747.27	3050.86	2082.28	2869.84	1836.99	2392.99
702	6,58_526,1310n	M-H, M+Na-2H	547.106	6.57665			233.877	278.199	276.285	150.776	133.611	164.375	190.608	166.224	190.606	236.792	141.053	226.293	203.124	216.364	182.149	498.34	363.614	403.423	537.336	420.238	272.255	383.021	249.902	320.387
703	6,64_438,1010m/z		438.101	6.63955			38.3428	36.2217	34.1401	40.5485	35.9613	34.1661	37.0113	40.1984	40.8198	37.4848	36.1992	37.6467	34.8412	38.2886	26.0771	37.0335	31.0527	39.892	38.274	35.8001	30.8687	46.1281	40.6056	41.0084
705	6,83_864,6902m/z		864.69	6.82588			456.678	572.748	674.695	451.945	464.756	510.824	431.849	342.981	334.359	379.217	531.742	511.273	357.228	329.192	322.026	538.92	583.014	304.277	343.435	296.029	309.762	266.2	343.841	302.425
706	8,16_740,9749m/z		740.975	8.16062			43.7352	64.7996	25.8277	28.2756	23.7199	29.041	10.3524	31.1197	33.8128	23.2696	26.5703	50.2938	36.0708	44.111	20.5773	104.29	103.545	127.752	65.8812	94.8425	129.126	135.203	88.0043	118.792
707	8,16_823,2453m/z		823.245	8.16062			160.609	185.079	126.58	120.485	106.966	89.1827	64.3445	99.2023	122.178	137.736	103.08	183.063	136.299	153.367	95.6175	475.1	440.602	576.866	305.367	290.69	406.658	421.216	252.37	479.746
708	8,17_185,0605m/z		185.06	8.1711			12.4009	12.9212	7.60528	8.17476	7.51797	5.81758	2.65642	8.85239	10.8615	9.09474	6.48864	9.44144	11.0148	12.862	7.35293	25.6422	29.0961	34.6588	20.4032	22.3706	32.4299	42.9884	20.2147	29.1493
709	8,17_345,0668m/z		345.067	8.1711			263.392	237.632	285.289	215.241	172.137	164.595	195.585	167.09	193.818	187.436	162.247	191.155	188.193	195.189	178.219	210.891	204.219	220.938	176.217	176.054	171.236	235.498	166.862	192.965
710	8,24_517,1473m/z		517.147	8.24448			28.602	26.2476	22.8859	36.2679	17.0328	17.4433	17.3069	20.1532	27.7044	79.6582	47.7512	70.3832	107.454	106.514	97.7685	15.5017	17.6062	21.2524	42.0484	45.6455	34.6681	48.7459	33.8002	34.989
711	8,34_459,1282m/z		459.128	8.33883			29.8589	32.6724	31.9192	23.564	24.658	18.4265	18.9909	24.4625	26.8204	22.8541	18.955	24.9119	25.2352	23.1046	24.0692	39.6094	38.2059	41.1098	33.6948	30.8869	46.6284	47.6454	27.9783	46.7265
712	8,37_517,1490m/z		517.149	8.37028			79.312	60.8082	47.8015	84.3064	47.806	59.1365	62.567	57.3037	72.5149	156.549	101.778	130.65	191.309	198.421	167.902	56.2272	65.2859	90.4075	93.5042	91.1107	95.041	110.325	65.882	78.0547
713	8,37_1177,2969m/z		1177.3	8.37028			133.431	97.7341	127.601	105.97	94.8521	79.676	144.89	125.341	130.533	126.022	116.199	158.81	163.872	162.277	170.022	42.9053	38.0605	49.8412	63.5131	33.6962	56.7729	91.7625	84.2853	61.6103
714	8,40_661,1917m/z		661.192	8.40173			231.809	312.982	177.752	187.389	205.558	123.657	90.1306	135.483	120.368	139.227	62.6624	57.6053	166.016	175.372	131.565	148.934	184.909	300.383	107.608	119.286	239.969	305.53	165.572	145.908
715	8,43_498,1244m/z		498.124	8.43318			36.915	29.2407	33.5698	31.7077	32.7876	33.2934	32.8799	39.9522	30.0525	27.2056	30.1964	25.0164	18.1209	18.588	16.0019	52.2955	47.0532	42.1699	35.9523	28.0778	28.679	27.3348	32.4731	38.7625
716	8,46_360,0989n	M-H, M+FA-H	359.092	8.46463	Resveratrol dimer 1 (Pallidol), fragment	Stilbene - oligomers	228.488	189.298	163.061	242.434	107.172	160.487	198.775	169.587	243.418	503.229	327.241	362.663	748.095	790.185	671.113	156.294	179.684	298.625	284.862	279.045	260.256	315.709	177.326	222.847
717	8,46_432,1583n	M+Na-2H, M+Cl	453.133	8.46463	Resveratrol dimer 1 (Pallidol)	Stilbene - oligomers	419.108	364.416	329.518	462.787	227.806	307.69	383.758	338.638	443.416	928.431	583.935	667.211	1360.3	1393.73	1268.03	290.921	365.587	598.672	554.889	536.23	517.68	605.61	369.619	440.79
718	8,46_500,1462n	M-H, M+Na-2H	499.139	8.46463	Resveratrol dimer 1 (Pallidol), formic acid adduct	Stilbene - oligomers	2695.22	2293.26	2079.49	2863.94	1421.85	1945.53	2547.85	2137.59	2830.87	5854.35	3786.82	4353.29	8486.76	8693.68	7829.05	1804.41	2250.46	3621.45	3280.34	3287.91	3197.69	3665.26	2270.89	2729.19
719	8,50_226,0627n	M-H, 2M-H	225.055	8.50418			59.7172	85.635	37.4439	48.361	54.6485	43.796	31.1796	46.6375	57.3268	49.8479	53.8058	102.812	37.0258	35.3024	33.4458	334.012	263.352	303.329	231.908	214.012	325.266	405.824	192.803	362.058
720	8,50_456,1029n	M-H, M+FA-H	501.103	8.50418			97.5382	137.242	72.544	98.9607	93.0102	84.6235	57.7601	85.3688	87.6564	147.897	124.879	191.014	137.838	111.157	131.834	411.719	347.43	402.702	284.622	288.49	414.923	520.977	246.783	457.919
721	8,50_971,3745m/z		971.375	8.50418			55.492	52.3995	49.1709	80.659	87.6581	58.7756	92.8789	93.2017	81.8489	69.0194	36.9272	63.9827	61.766	68.18	52.1376	114.85	73.1344	74.0262	74.4751	68.5822	62.1769	97.9413	72.9237	95.124
722	8,51_459,1289m/z		459.129	8.51467			31.0277	34.1064	25.7545	23.6366	24.1678	19.2332	27.9636	32.9737	30.8539	28.1812	21.1469	31.7046	38.8932	41.1068	29.2371	47.0581	41.4664	52.27	42.2676	37.9646	43.3926	55.7693	40.6081	43.1653
723	8,54_531,3164m/z		531.316	8.53563			92.3335	89.0849	56.7091	65.4901	89.3861	49.3228	41.5513	78.5787	75.3865	68.2948	43.3623	67.4741	92.8519	100.903	78.0577	178.611	160.829	169.417	163.252	212.534	320.473	420.316	289.065	306.337
724	8,55_517,1481m/z		517.148	8.54612			46.282	37.2291	30.996	54.4313	25.7079	39.5362	32.3732	30.0369	39.0372	145.984	99.2957	106.866	165.685	151.75	156.975	24.7809	31.8225	54.7377	57.1121	59.3295	45.6758	70.2212	42.4959	48.3564
725	8,61_485,1589m/z		485.159	8.60902			16.0659	13.48	13.0772	29.4076	14.0032	16.0924	21.8327	13.2877	18.4443	76.4352	45.3646	53.6183	103.788	90.9978	106.315	10.95	12.2978	29.6329	36.3477	35.2512	33.0049	40.3181	23.6541	26.7654
726	8,61_531,1650m/z		531.165	8.60902			51.3844	38.7506	36.9691	83.0246	38.9357	49.1656	73.6632	37.1603	81.1475	187.289	134.919	152.091	271.456	301.747	238.1	26.8819	46.7539	81.4978	92.4171	108.889	91.2569	90.0223	52.5801	65.899
727	8,61_599,1533m/z		599.153	8.60902			17.6958	2.29974	15.7704	24.6987	10.4559	15.09	15.9763	6.06851	17.1405	73.7412	45.648	59.3594	102.12	94.1799	100.354	9.06955	25.0129	38.1995	38.5501	39.0715	30.12	41.9922	18.8305	39.6752
728	8,63_477,2333m/z		477.233	8.62998			22.1105	26.6945	19.2006	26.4375	21.6529	24.854	14.3755	21.0266	22.2466	13.0361	20.5658	26.23	25.3138	19.9742	24.2022	37.065	36.0347	45.0812	35.1747	24.118	43.1823	40.1443	40.6726	41.8156
729	8,65_529,1492m/z		529.149	8.65095			137.696	102.53	122.34	170.288	90.714	145.86	168.284	126.323	231.404	371.869	305.329	300.725	630.435	593.638	549.087	101.453	127.177	207.96	330.126	296.044	266.711	387.831	201.624	282.056
730	8,66_661,1920m/z		661.192	8.66143			214.804	238.135	145.001	208.559	196.273	138.493	106.607	111.891	124.373	211.672	131.917	122.932	239.113	278.851	150.469	144.52	160.671	259.561	104.141	156.748	241.789	273.42	164.129	114.123
731	8,72_436,1111m/z		436.111	8.72433			44.3541	42.4386	38.5923	40.0138	35.3963	27.6548	41.0288	41.5094	47.8288	39.3614	31.9743	46.4011	30.4939	32.5698	27.2044	126.59	97.724	86.214	96.7205	76.9763	73.8749	73.3786	69.6132	87.4798
732	8,76_609,1601m/z		609.16	8.75578			187.068	155.091	182.727	137.053	110.804	125.026	139.234	99.4003	129.454	129.83	90.4354	117.494	126.396	131.755	134.003	88.023	81.0962	78.3913	65.992	53.7009	61.759	72.6964	73.6301	57.838
733	8,78_743,2131m/z		743.213	8.77675			87.8442	100.52	96.3337	272.923	82.1461	136.95	143.34	142.393	150.757	571.51	281.284	248.516	542.458	635.849	433.128	95.912	111.868	157.414	261.133	239.853	166.225	312.68	203.541	192.662
734	8,79_741,1979m/z		741.198	8.78723			0.830831	2.41916	4.75832	44.5091	0	57.1508	72.5283	42.9405	47.7274	252.849	195.238	182.598	555.551	592.048	473.237	3.21299	3.70387	12.9307	259.581	202.204	50.1417	298.751	117.656	131.962
735	8,16_699,0467m/z		699.047	8.16062			31.5361	29.2143	31.5251	28.0776	28.468	27.8554	32.6844	27.5003	30.9971	32.1656	29.5718	40.8973	22.1484	23.668	23.1596	49.5466	43.8344	44.7194	54.2601	42.0146	40.7304	37.6745	32.8578	51.8552
736	8,16_652,0132n	M-H, M+Na-2H	672.987	8.16062			116.541	140.453	66.7105	82.8095	61.7413	57.9527	34.9882	74.0341	94.2179	74.9007	79.5464	117.425	101.008	102.233	72.3912	238.299	279.696	328.516	175.542	209.764	327.104	374.384	195.138	292.737
737	8,16_542,0969n	M+Na-2H, M+FA-H	587.071	8.16062			229.803	214.128	203.49	207.979	185.613	180.972	176.796	185.117	207.647	192.954	177.86	241.692	207.656	221.703	188.74	361.98	334.651	380.439	312.767	299.702	335.367	329.965	268.658	346.718
738	8,16_571,1051m/z		571.105	8.16062			699.871	666.346	611.253	583.371	499.999	522.86	525.603	529.475	566.433	577.284	492.065	609.404	591.051	595.92	540.526	812.614	771.663	877.179	703.703	769.265	813.626	963.864	663.532	841.489
739	7,94_225,0552n	M+H2O-H, 2M+FA-H	243.066	7.94283	trans-piceatannol	Stilbene - monomers	61.5896	76.7064	82.9402	270.206	118.226	189.541	252.802	178.938	202.621	476.63	588.874	693.511	619.075	607.975	557.13	51.7001	46.6039	60.6279	438.215	239.382	136.087	300.532	144.043	199.842
740	7,94_575,1022m/z		575.102	7.94283	Syringetin-O-hexoside, formic acid and sodium adduct	Flavonol	91.221	81.6101	121.135	59.312	47.1339	55.6921	73.6312	67.351	67.9061	75.6926	70.3172	93.494	77.2686	87.8868	65.3335	97.1471	77.3875	71.6704	103.159	83.2359	57.0959	129.163	69.3759	72.0121
741	7,95_300,0270m/z		300.027	7.95332	Syringetin, fragment of Syringetin-O-hexoside	Flavonol	24.5591	17.9153	17.5359	29.54	29.9837	20.7497	30.3903	22.7039	30.2065	25.8321	20.7309	43.1193	3.23393	1.52347	5.38942	44.8342	35.2519	39.2977	63.2846	53.1675	27.41	35.1713	28.7137	44.9484
742	7,95_493,0926m/z		493.093	7.95332			64.8824	62.2091	67.0481	75.8902	93.9565	58.2305	70.1587	69.1467	84.8725	74.0849	60.4764	125.439	32.8944	30.3245	34.6599	124.859	107.661	114.813	168.603	132.64	91.7761	111.709	89.4628	130.504
743	7,96_417,2119m/z		417.212	7.9638			14.4971	18.0463	12.2009	12.7657	11.7337	9.55556	8.70508	10.6105	9.80232	5.17515	8.43026	10.6579	4.4325	5.92314	5.44278	39.8546	38.7446	26.0289	22.3312	17.3875	30.7637	22.0924	19.7893	27.7994
744	7,97_545,0905m/z		545.091	7.9743			168.372	149.508	147.809	153.147	199.257	139.974	187.71	140.465	196.557	242.926	176.681	317.795	140.206	151.344	125.943	394.5	278.109	340.716	629.137	437.178	281.637	543.436	293.736	385.682
745	7,97_562,0808m/z		562.081	7.9743			24.794	22.3511	14.6286	24.1833	35.5634	14.3376	20.7206	19.0862	26.2017	37.2114	20.7809	43.1768	12.2967	11.4499	11.3566	61.0641	34.9609	52.4833	73.3357	70.024	44.1376	69.1233	46.671	55.4989
746	7,97_613,0786m/z		613.079	7.9743			34.73	32.7148	31.6095	28.3709	37.2487	25.3112	40.1808	30.6	39.2091	49.854	41.8967	72.1559	25.3283	27.7058	23.7593	99.6358	75.0945	92.2466	165.749	129.174	70.6505	143.835	72.1999	95.6285
747	8,00_641,1500m/z		641.15	7.99527			542.172	478.627	563.993	432.899	365.835	412.644	460.412	374.999	375.796	424.796	322.687	405.958	425.147	430.688	398.549	411.233	333.92	354.916	356.115	365.063	253.995	356.953	303.182	314.179
748	8,02_555,1154m/z		555.115	8.01622			87.951	76.9818	82.4628	64.779	62.3225	48.0296	73.3919	60.408	60.2758	63.3666	53.5152	56.6357	54.4946	66.7791	47.47	59.3208	56.7663	60.9172	45.7141	39.5176	37.1174	45.7771	45.9557	47.7752
749	8,10_859,1275m/z		859.128	8.09772			282.277	215.658	351.109	176.197	175.952	197.983	221.58	172.842	183.468	209.291	168.366	217.642	164.628	161.061	158.487	143.698	129.813	110.156	122.463	78.477	33.5299	103.836	100.459	82.2957
750	8,11_533,1293m/z		533.129	8.1082			1894.41	1641.52	2191.89	1720.54	1502.21	1509.83	1717.2	1372.26	1435.4	1516.49	1354.85	1508.43	1423.81	1435.41	1444.93	1260.24	1172.17	1075.89	1129.11	910.217	700.038	1110.96	1100.82	1022.35
751	8,11_656,1728n	M-H2O-H, M-H, M+Cl	655.166	8.1082	Malvidin-3-O-p-coumarylglucoside hydrate	Anthocyanin	24142.3	20533.9	28669.9	19793.5	16701.8	16606.5	20691	15773.2	16647	17717.6	15050.5	17747.6	16352.9	16635.1	16659	15661.3	13743.9	12454	13911.4	10769.7	7543.1	13098.4	12360.2	11394.4
752	8,11_702,1796n	M-H2O-H, M-H, M+Na-2H, M+Cl	683.162	8.1082	Malvidin-3-O-coumarylglucoside, formic acid adduct	Anthocyanin	12024.4	10342.1	14505.7	9887.05	8278.66	8365.06	10550.2	7849.09	8378.35	9119.31	7759.99	9073.71	8412.86	8556.47	8551.2	7829.61	6946.4	6282.95	7053.8	5248.81	3718.73	6592.49	6254.54	5705.48
753	8,81_661,1920m/z		661.192	8.8082			109.216	169.383	80.5456	52.4331	89.6309	37.4932	61.0262	85.8219	65.5197	51.4417	39.4132	48.513	114.427	113.434	79.6629	99.9222	118.19	180.223	56.2928	108.75	206.583	200.27	110.748	75.9302
754	8,11_740,1510n	M-H2O-H, M-H, M+Na-2H	721.136	8.1082			1733.6	1512.72	1950.14	1359.43	1162.37	1154.56	1493	1136.51	1219.29	1380.81	1057.18	1390.02	1291.59	1318.69	1300.47	1428.71	1168.85	1097.26	1332.38	1186.45	772.195	1154.39	985.766	1054.68
755	8,12_626,1633n	M-H2O-H, M-H, M+Cl, M+FA-H	625.156	8.11868	Peonidin-3-O-p-coumarylglucoside hydrate	Anthocyanin	27467.1	24360.8	29411.7	21930.1	19127	19643.8	23811.4	19276.2	20116.4	21731.4	17026.8	21290	20828.7	21045.8	20558.9	23857	19214.4	19385.8	21990	20927.6	14772.9	19470.5	17039.3	18235
756	8,12_670,1433m/z		670.143	8.11868			173.693	137.478	185.294	148.381	117.382	119.412	159.479	119.775	115.486	130.116	117.528	111.322	127.521	123.871	138.677	136.179	108.058	103.289	116.053	93.1028	61.587	111.008	102.366	95.5276
757	8,12_694,1508n	M-H2O-H, M-H	675.133	8.11868			6803.44	5961.17	7259.5	5414.41	4626.9	4836.35	5916.76	4706.08	4952.6	5430.58	4181.61	5272	5193.4	5314.04	5109.32	5913.43	4841.19	4811.63	5553.81	5160.54	3528.57	4846.3	4173.62	4555.3
758	8,12_706,1504n	M-H2O-H, M-H, M+FA-H	705.143	8.11868			4127.3	3515.32	4876.03	3383.02	2860.04	2881.3	3556.66	2723.39	2852.5	3042.58	2641.1	3078	2886.85	2949.87	2921.62	2728.51	2339.87	2165.87	2432.18	1861.02	1264.08	2319.04	2148.28	1975.12
759	8,12_792,1476n	M-H2O-H, M-H	791.141	8.11868			1413.21	1178.18	1721.57	1111.69	964.762	985.222	1201.14	882.51	934.487	1064.48	862.75	1076.49	965.512	1004.75	1016.92	890.958	740.777	682.68	816.064	571.882	314.529	672.978	661.831	612.235
760	8,12_830,1259n	M-H2O-H, M-H	811.108	8.11868			502.681	441.347	549.901	385.334	332.575	341.098	438.19	326.123	339.483	406.982	285.519	368.936	381.308	376.628	374.577	419.115	319.577	331.788	387.629	338.113	221.406	315.819	295.404	320.862
761	8,12_879,0929m/z		879.093	8.11868			126.163	115.315	152.818	103.553	76.1695	90.9245	103.826	69.0951	81.1906	100.053	68.2652	99.7013	85.0479	100.254	80.4163	113.332	95.4297	83.5128	83.1721	92.9758	52.2578	71.959	70.9405	66.1301
762	8,16_458,1179n	M-H, M+Na-2H, M+Cl	457.111	8.16062			1305.27	1433.41	1003.64	1115.57	976.476	881.03	790.578	1113.41	1182.47	1017.43	1047.6	1377.82	1177.66	1216.02	973.609	2259.16	2336.7	2873.49	1864.34	2021.63	2726.37	3160.77	1845.08	2621.09
763	8,16_474,1390m/z		474.139	8.16062			67.59	73.2262	49.2958	54.8142	38.6865	34.7303	29.6064	46.8061	52.7396	44.5965	45.7177	70.5906	57.8119	59.8811	42.7073	132.894	133.451	180.541	97.1518	107.856	166.941	225.475	102.406	167.668
764	8,16_478,1226n	M-H, M+H2O-H	477.115	8.16062			134.488	127.781	119.594	120.088	139.843	108.084	121.309	128.447	139.602	170.774	129.564	201.059	117.091	108.366	115.431	325.172	298.311	327.905	360.204	275.741	262.129	344.396	215.139	318.425
765	8,16_480,1267n	M+Na-2H, M+FA-H	501.101	8.16062			1755.35	1630.95	1763.3	1668.63	1471.98	1517.83	1673.39	1558.44	1632.37	1680.63	1442.61	1889.83	1515.44	1559.38	1478.07	2360.59	2239.03	2375.37	2313.51	2023.48	2028.2	2166.06	1841.66	2313.13
766	8,16_519,0844m/z		519.084	8.16062			204.149	229.732	153.98	170.769	138.074	131.799	108.203	171.182	180.928	157.395	159.407	216.477	193.447	206.605	152.849	360.685	388.805	477.343	299.5	326.142	451.604	537.142	304.899	422.135
767	8,16_531,0124m/z		531.012	8.16062			19.9934	17.1587	10.8092	33.7062	24.2075	20.5959	32.7658	25.3293	28.9999	26.902	22.1097	27.5395	13.24	16.3867	15.0538	58.5769	38.9292	41.0491	37.035	28.8252	33.7241	28.03	24.9059	43.0886
768	8,16_548,1139n	M-H, M+Na-2H, M+FA-H	569.089	8.16062			557.697	504.205	569.175	552.367	484.463	475.366	529.188	483.44	536.975	561.972	500.631	654.059	482.405	482.488	469.372	845.679	837.313	854.843	863.149	733.038	692.278	725.926	630.996	828.956
769	8,12_280,0809n	M+Cl, M+FA-H	315.05	8.11868			369.933	319.221	384.17	306.524	273.639	273.613	306.128	252.17	285.029	298.062	222.829	306.588	286.31	287.819	281.069	322.903	262.293	286.483	295.027	288.213	206.467	282.399	230.622	258.89
770	7,89_529,0595m/z		529.059	7.89043			7.30272	2.66913	1.82162	13.8181	15.464	7.00937	7.36578	8.9617	8.90467	17.2657	10.7114	25.4475	0	0	0	84.8432	90.325	84.75	105.386	78.3083	70.3078	63.0097	45.6487	80.0843
771	8,84_222,0911n	M+Na-2H, 2M+FA-H	243.066	8.83965	cis-piceatannol	Stilbene - monomers	5.78154	11.841	5.69524	123.986	44.4041	88.9274	109.213	76.2584	91.3196	217.864	335.508	333.074	324.466	311.152	302.649	208.245	197.745	200.179	194.313	150.758	165.24	195.601	199.464	184.478
772	8,87_599,1534m/z		599.153	8.8711			19.2683	22.3283	9.07889	50.4217	13.5255	26.1954	29.7153	13.3761	30.9223	89.9475	69.19	68.3561	117.893	118.079	110.874	10.5459	19.9616	38.2504	52.3133	61.2632	54.0104	61.8605	30.0065	45.6883
773	9,89_1155,2234m/z		1155.22	9.89133			29.4134	85.4781	25.7078	248.652	56.3733	133.256	204.929	133.043	96.3447	329.21	232.237	118.579	271.491	360.742	249.357	73.7801	54.2779	66.8699	124.405	110.235	76.7335	107.329	198.55	97.8608
774	9,99_711,1872m/z		711.187	9.98568			0	0	0	7.01267	0	59.0478	16.2765	54.5882	0.299011	119.633	105.44	100.662	147.482	153.053	167.124	1.54585	0.00322745	4.25645	329.519	122.431	8.88365	310.315	96.6653	67.5601
775	10,04_725,2025m/z		725.203	10.0381	Resveratrol trimer 4, formic acid adduct	Stilbene - oligomers	188.352	252.776	188.418	450.922	116.698	233.174	273.01	229.229	238.359	946.674	467.893	392.471	934.669	1073.56	889.031	178.075	253.074	344.545	430.791	362.229	285.963	507.928	358.183	308.645
776	10,09_711,1868m/z		711.187	10.0905			0.958457	1.53811	3.43264	27.0965	2.74152	134.309	27.1901	91.1906	3.10551	232.172	170.458	172.474	232.319	246.401	248.522	2.95222	0.314577	0.977423	559.644	220.18	12.092	495.813	137.982	132.413
777	10,19_647,2717m/z		647.272	10.193			32.8039	24.9968	24.1779	39.7738	46.1423	51.3513	62.8614	67.0001	66.3598	47.209	25.1412	36.737	68.2261	70.4266	66.1667	72.0445	55.7749	45.0043	96.2034	100.815	95.9246	113.888	95.9628	115.889
778	10,29_475,1258m/z		475.126	10.2873			16.2754	36.9225	12.1593	72.998	19.7555	46.053	61.3362	32.328	39.99	110.25	58.2215	35.367	104.491	137.737	90.9968	41.5205	35.3004	67.163	49.5808	29.9365	33.6869	53.8044	56.4046	36.6228
779	10,29_522,1278n	M-H, M+FA-H	567.127	10.2873			78.2946	65.0564	51.516	413.21	125.4	378.059	267.607	196.107	128.156	395.495	319.615	252.014	353.802	455.952	314.417	69.4593	93.0611	162.178	147.36	109.279	121.959	202.783	134.748	108.043
780	10,29_811,2223m/z		811.222	10.2873	Resveratrol tetramer 3, formic acid adduct, fragment	Stilbene - oligomers	99.3895	145.851	86.7338	152.166	83.7457	128.203	154.189	127.763	130.999	228.683	165.467	114.714	216.8	252.429	203.034	125.107	137.462	158.739	148.171	137.121	124.102	153.727	190.48	159.105
781	10,29_933,2530n	M+H2O-H, M+Cl	951.264	10.2873	Resveratrol tetramer 3+4, formic acid adduct	Stilbene - oligomers	1364.59	1928.53	1306.32	2505.61	1285.94	1860.49	2402.42	1778.4	2008.16	3910.69	2666.31	1766.73	3761.01	4527.29	3465.16	1899.46	1826.09	2443.65	2135.4	1920.72	1824.71	2220.53	2814.76	1913.9
782	10,29_998,2741n	M-2H, M+Na-2H	1019.25	10.2873			431.593	616.203	375.586	835.046	377.786	629.828	809.605	556.466	642.363	1340.3	866.709	605.367	1262.51	1588.35	1138.41	601.844	590.968	803.65	723.348	585.839	574.225	702.353	941.051	595.006
783	10,38_531,3164m/z		531.316	10.3817			68.0449	72.2563	47.5804	53.804	61.1646	34.4278	30.1411	66.0486	63.5568	53.5199	38.2462	57.2526	68.9924	74.8223	58.3231	167.098	130.126	151.308	115.572	138.309	204.378	256.201	179.319	193.681
784	10,47_500,1462n	M-H, M+Na-2H	499.139	10.4655	Resveratrol dimer 8 (Viniferin), formic acid adduct	Stilbene - oligomers	287.504	291.454	239.569	2099.75	604.46	1689.97	1329.49	858.666	719.78	2621.9	1442.52	1344.51	1925.01	2482	1648.03	291.192	336.053	534.986	1474.08	952.479	654.921	1092.44	869.724	737.078
785	10,53_726,2099n	M-H, M+Na-2H	725.203	10.5284	Resveratrol trimer 5, formic acid adduct	Stilbene - oligomers	352.823	380.615	204.858	926.093	484.864	873.207	1260.22	575.356	816.229	940.667	672.779	421.817	968.266	1451.42	688.136	320.35	326.893	562.848	263.83	233.079	298.705	304.789	372.47	257.061
786	10,53_742,1937m/z		742.194	10.5284			73.2028	72.7362	26.3371	160.542	98.3844	159.181	218.622	116.084	155.663	144.902	117.693	71.1038	146.561	204.962	113.722	64.3654	57.4777	114.283	60.2264	49.8128	58.1818	56.4115	73.1874	42.2749
787	10,56_1019,2445m/z		1019.24	10.5599			156.194	194.363	145.226	358.18	167.319	241.987	342.876	247.298	259.138	566.382	384.733	224.924	453.93	583.759	403.514	233.602	238.469	247.136	296.726	211.961	199.852	253.869	426.212	266.78
788	10,61_901,2271m/z		901.227	10.6099			116.563	127.688	109.011	111.441	90.2476	105.49	122.586	121.821	108.712	202.607	148.283	118.617	204.803	227.59	192.425	138.434	121.769	158.819	144.59	117.886	143.045	118.589	156.685	128.39
789	10,63_726,2102n	M-H, M+Na-2H	725.203	10.6309	Resveratrol trimer 6, formic acid adduct	Stilbene - oligomers	343.477	325.328	161.525	1711.81	798.869	1522.16	2345.92	862.096	1322.57	1888.19	1059.16	679.094	1620.87	2722.33	1082.55	228.938	266.46	401.222	606.835	324.342	326.164	348.414	625.121	343.886
790	10,63_742,1934m/z		742.193	10.6309			34.826	28.1957	7.67197	177.749	96.6562	172.155	242.543	101.513	132.598	181.774	113.02	77.2654	156.56	247.223	119.98	19.3885	18.9377	43.4287	74.3656	44.6552	35.3119	45.2958	75.5271	54.948
791	10,66_370,9836m/z		370.984	10.6623			43.2603	45.4773	46.2934	39.4014	44.0808	45.3585	39.2321	53.2816	42.0397	43.3518	47.2884	47.9944	48.0111	49.3063	45.2364	41.6111	34.2114	36.5981	40.0778	45.5468	42.7273	41.1753	45.142	45.8871
792	10,77_742,1951m/z		742.195	10.7672			46.2104	82.8934	27.7864	322.691	99.6992	292.487	378.087	183.164	247.784	369.088	204.238	133.834	300.587	448.839	243.256	29.5684	33.3448	63.0338	105.545	64.4174	54.1516	65.7978	154.336	55.5938
793	10,83_725,2033m/z		725.203	10.8301	Resveratrol trimer 7, formic acid adduct	Stilbene - oligomers	221.566	363.713	147.796	991.888	511.679	856.985	1122.76	522.009	727.258	1229.74	695.663	465.707	1008.18	1433.84	765.862	146.355	179.893	301.369	444.677	257.407	268.15	303.313	492.483	288.128
794	11,00_678,1887n	M-H, M+FA-H	723.188	10.9954			146.981	673.425	70.3713	228.336	224.414	315.679	370.276	80.643	332.257	427.679	292.939	113.748	474.297	623.944	292.046	16.258	24.8136	20.814	92.7344	14.8091	11.7634	13.7539	305.451	57.0744
795	11,26_680,2048n	M-H, M+FA-H	725.203	11.2575	Resveratrol trimer 8	Stilbene - oligomers	481.269	704.945	291.819	1224.83	801.065	1201.81	1335.22	617.664	897.226	1785.24	877.643	592.556	1412.87	2014.6	949.391	359.445	375.086	607.579	545.803	350.892	442.583	429.279	601.116	379.996
796	12,01_894,3725m/z		894.373	12.0076			180.795	162.054	177.527	147.719	164.915	171.803	161.692	155.709	141.513	164.007	117.097	170.701	146.81	166.709	139.844	181.394	205.747	146.221	183.908	147.389	121.945	137.935	167.476	154.225
797	13,15_247,0320m/z		247.032	13.1536			147.458	92.3051	155.6	159.905	125.965	127.959	111.434	146.9	183.587	110.424	73.1459	102.621	85.7075	89.291	93.2672	0	0	0	0	0	0	0	0	0
798	13,28_721,3641m/z		721.364	13.2794			61.422	74.1168	93.7241	49.7256	39.6695	67.3671	12.0022	14.1296	29.447	60.06	45.9603	10.6868	23.0574	25.7957	17.3023	68.365	51.1158	55.0826	43.207	27.1334	23.5199	20.9806	26.9792	12.517
799	13,39_474,2617m/z		474.262	13.3947			32.0186	33.839	55.4747	31.7032	37.3635	53.2415	13.2645	22.1913	29.1075	32.1807	48.8803	10.302	7.41048	5.26491	2.28401	55.3111	43.4074	43.7361	44.8805	34.752	30.3862	23.476	19.9569	22.7096
800	13,83_723,3798m/z		723.38	13.8326			52.8071	56.0351	89.4723	31.3882	34.3273	48.9968	6.01724	13.2704	24.6773	50.3373	34.8321	8.16055	19.0391	16.2581	9.18951	23.8539	36.977	27.7827	59.3892	45.1382	36.051	19.8245	34.6291	29.4347
801	13,96_477,2803m/z		477.28	13.9561			37.0427	37.5572	55.9356	32.509	40.1631	39.8039	11.4319	25.1663	23.496	27.7832	35.1328	4.21106	2.68471	0	0	52.2466	55.5715	49.6342	34.8307	29.9938	26.1678	24.9089	23.7628	23.7077
802	9,89_1087,2361m/z		1087.24	9.89133			157.917	217.677	131.609	630.23	182.052	396.34	574.26	355.613	336.974	877.841	617.423	324.578	729.285	940.053	683.494	217.484	194.44	257.009	363.484	338.246	193.188	313.899	542.511	278.682
803	9,89_1019,2505m/z		1019.25	9.89133			499.3	751.385	458.142	2199.51	499.437	1197.88	1934.74	1172.96	1143.16	3153.48	2155.69	1081	2571.79	3410.87	2406.19	643.952	593.78	837.706	1158.75	974.271	625.333	1048.75	1785.85	841.486
804	9,89_952,2707n	M-H, M+Na-2H	951.263	9.89133	Resveratrol tetramer 2, formic acid adduct	Stilbene - oligomers	531.894	751.519	491.187	1913.38	527.489	1124.94	1686.43	1080.15	1046.82	2694.52	1899.57	985.279	2244.7	2902.55	2139.27	706.516	631.218	848.553	1126.34	914.459	628.725	1005.61	1585.62	853.448
805	9,81_726,2095n	M-H, M+Na-2H	725.202	9.80747	Resveratrol trimer 3 (Z-miyabenol C), formic acid adduct	Stilbene - oligomers	617.893	771.875	616.206	896.85	353.629	534.786	683.289	674.093	733.014	1803.51	936.539	925.207	2170.86	2516.54	1938.75	680.498	774.25	1230.84	990.826	917.758	848.161	1136.32	909.887	846.191
806	8,92_404,1461n	M-H, M+FA-H	449.144	8.92113			85.1489	70.8821	83.4802	45.6568	64.6509	27.5445	40.3724	65.0451	75.4082	68.0313	34.4707	55.4582	133.525	148.211	98.8271	66.5436	54.5725	103.264	133.782	127.994	161.453	240.101	135.968	176.457
807	8,96_282,0964n	M+Cl, 2M+FA-H	609.159	8.96307			778.11	529.742	681.727	225.843	149.392	338.126	130.74	144.052	252.177	180.635	36.7951	12.8727	23.1286	2.15514	7.72412	251.039	156.764	170.596	10.4527	18.4417	13.5033	4.69226	0	10.3595
808	8,96_682,2195n	M-H, M+FA-H	727.218	8.96307			112.656	111.827	104.422	895.017	123.163	438.168	195.586	210.272	164.303	2014.78	1108.02	1225.57	1684.62	1624.51	1699.14	65.7342	116.155	168.779	1077.88	674.669	285.916	882.238	322.391	465.632
809	9,01_493,0800m/z		493.08	9.005			184.154	128.063	144.732	171.304	171.517	153.281	161.094	152.976	142.701	106.526	74.1209	115.777	74.9813	72.0879	75.8522	98.8118	79.3954	80.9909	31.0421	53.3681	32.2519	41.3372	54.1481	49.7695
810	9,01_500,1459n	M-H, M+Na-2H	499.139	9.005	Resveratrol dimer 2, formic acid adduct	Stilbene - oligomers	637.486	504.592	507.197	1389.12	401.825	976.216	890.055	727.23	776.165	2110.74	891.145	841.857	1801.52	2219.24	1342.58	260.957	338.434	599.092	715.555	620.321	640.681	807.357	633.344	629.628
811	9,02_359,0915m/z		359.091	9.01548			41.8403	31.426	27.4336	23.5664	13.348	16.6493	28.7934	25.8384	33.7049	63.0614	32.5178	46.2543	98.943	103.857	84.6849	11.2804	18.6494	33.9311	35.1905	34.4407	28.9774	39.1425	26.4367	30.3552
812	9,07_641,1505m/z		641.15	9.0679			130.678	129.568	162.276	97.3078	83.2983	83.6245	92.69	73.6769	76.2437	62.8187	42.4412	73.1513	62.5885	69.6536	64.7211	101.524	81.6394	68.3197	50.5154	56.4457	43.4386	58.9373	47.4633	57.733
813	9,08_908,2745n	M-H, M+FA-H	953.271	9.07838			115.059	90.981	98.7582	281.888	96.5415	167.187	168.119	163.971	127.04	675.364	434.471	530.169	787.651	785.701	862.152	131.201	71.0529	131.427	401.151	343.019	257.821	401.13	251.369	241.311
814	9,12_493,2279m/z		493.228	9.12032			249.367	185.621	233.887	435.141	389.425	385.302	261.299	226.93	270.306	243.048	163.632	256.987	63.9666	55.0733	78.4631	150.172	270.102	384.181	183.737	161.349	136.691	82.8985	149.044	141.852
815	9,13_661,1922m/z		661.192	9.1308			81.3849	91.0013	60.8029	131.023	72.5928	76.6921	59.5331	38.4346	58.6605	133.145	84.6251	53.37	134.437	176.138	72.8195	53.4176	62.5775	108.615	101.483	86.6813	95.5859	149.12	101.987	75.3738
816	9,20_741,1982m/z		741.198	9.20418			7.38772	9.86429	6.21719	49.1897	22.2235	75.9824	103.756	53.5307	78.6824	217.584	184.575	128.452	475.751	515.879	414.498	16.4892	19.9914	32.5633	167.926	146.37	82.4285	173.212	99.8096	117.319
817	9,27_577,2855m/z		577.286	9.26708			56.4404	88.3539	41.3084	24.2874	24.2614	19.0924	15.3775	48.6436	27.9916	12.8858	19.7988	33.829	38.8743	37.2706	39.1975	139.033	171.442	187.583	51.5322	62.5832	142.059	112.546	66.2217	99.4542
818	9,31_493,2280m/z		493.228	9.30902			48.3824	43.1883	34.2177	64.9676	51.1206	53.6377	38.7582	36.409	37.1149	44.3949	31.2899	41.5745	17.8597	18.7995	16.0304	28.8086	41.1233	57.6952	22.771	25.4975	17.9088	21.394	21.4372	22.1877
819	9,39_680,2041n	M-H, M+FA-H	725.202	9.3905	Resveratrol trimer 2 (E-miyabenol C)	Stilbene - oligomers	604.403	728.427	528.503	1385.92	392.213	692.713	840.75	733.896	807.385	2466.5	1235.19	1090.71	2408.43	2761.27	2111.53	684.697	713.307	1140.33	1108.56	1027.07	869.9	1252.15	1004.54	923.879
820	8,87_531,1648m/z		531.165	8.8711			125.144	93.4426	92.5992	312.841	101.202	186.456	198.866	124.758	182.362	519.35	384.674	374.593	628.229	610.63	576.223	86.9762	126.72	192.843	284.4	282.973	261.919	305.003	197.039	231.712
821	9,39_742,1936m/z		742.194	9.3905			109.931	132.213	81.1653	235.302	82.0427	109.013	154.206	138.536	172.121	451.874	224.991	213.905	476.033	534.428	414.73	143.007	136.727	220.681	243.942	247.795	184.462	313.989	207.633	183.295
822	9,44_493,2280m/z		493.228	9.44292			207.252	177.98	198.972	199.297	181.927	176.796	169.208	163.33	182.529	164.349	140.866	154.794	132.625	133.147	130.591	202.639	181.992	206.324	125.088	125.784	130.944	136.021	137.813	143.669
823	9,44_507,2080m/z		507.208	9.44292			68.9089	57.5661	59.4295	79.6335	63.6178	70.7364	64.5374	64.1674	62.2661	71.1246	65.6379	61.7967	55.2471	59.053	49.7349	148.861	111.908	121.218	80.8433	79.7387	94.1654	89.7463	90.964	109.916
824	9,46_359,0913m/z		359.091	9.46388			30.5454	22.0542	20.9956	20.2438	14.876	13.4657	23.8837	20.0954	29.9611	70.4259	41.6821	54.9028	107.164	115.823	90.7877	5.42801	12.3901	12.4588	30.2008	30.4176	30.2551	41.3252	22.3807	21.6115
825	9,52_682,2194n	M-H, M+FA-H	727.217	9.51632			158.646	129.273	94.7062	328.091	95.095	226.39	166.546	166.575	139.075	818.235	501.369	531.636	800.462	776.277	881.172	120.963	127.038	195.902	533.488	350.286	236.623	494.897	238.493	287.979
826	9,52_795,2107m/z		795.211	9.51632			48.3478	49.0971	42.485	80.9242	48.2354	72.6627	45.9537	56.5576	52.0709	192.989	135.264	133.926	182.523	171.706	200.953	38.6789	49.3854	66.4814	136.255	98.6199	68.2449	127.588	65.9525	80.333
827	9,53_404,1461n	M-H, M+FA-H	403.139	9.52678			157.578	142.532	110.479	57.0595	66.4865	38.7115	53.8809	70.9487	96.429	50.0395	40.3665	57.2823	107.487	118.614	76.8505	84.9275	86.0523	142.284	56.4285	78.6485	127.661	149.848	84.9131	85.0004
828	9,57_425,0809m/z		425.081	9.56872			242.898	208.335	231.5	243.28	216.596	257.464	254.064	216.423	191.961	165.194	127.234	183.787	148.598	145.311	141.525	9.55934	17.0778	6.6756	15.3533	11.41	14.7123	20.0578	10.772	17.0537
829	9,58_507,2131m/z		507.213	9.5792			62.2262	65.5409	70.2034	75.0447	49.1441	61.2716	69.3364	67.4704	58.9936	71.3862	63.6542	62.1516	59.4178	60.9665	55.1415	121.672	85.7838	93.2825	83.3215	61.3503	71.3031	68.0955	85.2698	74.9259
830	9,59_655,1663m/z		655.166	9.58968			165.816	142.358	188.662	121.717	90.3867	97.2873	90.0275	100.837	86.9225	89.9608	76.2535	93.1118	79.4707	80.6027	78.7741	109.11	96.1079	87.8808	83.8178	63.4463	65.9798	120.792	70.3635	80.6557
831	9,62_493,2281m/z		493.228	9.62115			42.7406	43.5243	38.0075	42.9265	39.155	35.9189	36.1092	35.6089	35.9457	34.4518	27.2129	35.5931	25.1704	25.1148	24.884	57.5607	45.7088	49.8862	31.0979	31.8261	28.1874	38.15	30.2814	30.3768
832	9,68_516,1413n	M-H, M+Na-2H	515.134	9.68405			2.01877	0	0	166.911	15.7041	282.647	124.854	173.864	35.3065	718.531	617.483	616.434	969.069	994.289	934.364	0	0	1.04245	1592.49	681.8	99.4802	1392.02	318.73	372.523
833	9,74_821,3150m/z		821.315	9.74457			52.0672	45.6377	55.3263	97.7685	79.5146	65.3081	137.145	126.738	117.509	106.049	72.6135	92.4716	143.358	143.203	108.941	34.0305	45.898	45.2582	71.6202	89.5445	91.9972	92.6848	77.0043	84.7911
834	9,74_967,2491m/z		967.249	9.74457			57.1794	58.5037	45.9758	79.9736	40.8626	83.4094	95.4807	113.043	70.6029	174.322	198.093	144.415	251.628	276.134	252.585	40.5144	49.1702	76.3458	182.603	115.847	59.061	136.06	113.137	95.5988
835	9,77_577,2855m/z		577.285	9.76553			59.1911	72.126	36.56	20.8356	21.7543	13.8005	20.3763	35.721	29.9019	17.3881	14.1138	29.5725	45.4611	40.8882	40.9513	98.0103	113.06	130.796	63.8339	83.2466	150.054	121.803	94.8345	118.811
836	9,42_967,2500m/z		967.25	9.42195			46.7188	46.4543	34.8287	127.832	42.4155	179.266	146.118	182.584	93.8029	217.261	247.961	194.474	319.808	345.149	329.489	40.7689	59.1941	52.7286	260.8	173.487	67.7519	235.429	174.262	131.458
837	6,83_797,1907m/z		797.191	6.82588			440.454	365.013	438.3	334.293	336.211	324.93	385.274	343.573	333.469	340.903	345.579	386.761	285.484	290.388	266.337	585.34	381.461	388.037	400.89	359.058	318.543	423.479	350.921	410.778
838	7,88_651,0552m/z		651.055	7.87993	Kaempferol 3-O-glucoside, 3xformic acid and 3xsodium adduct	Flavonol	18.0211	11.2554	7.56108	61.0545	69.5287	33.1553	29.8491	29.7358	41.354	53.1753	33.0411	87.1144	3.83743	4.12335	2.45435	215.938	182.586	279.13	246.789	173.943	117.527	120.107	125.538	171.945
839	7,88_532,0703m/z		532.07	7.87993			12.2518	7.28595	6.73131	79.6909	83.7403	40.4265	31.5054	36.6096	50.5139	75.0108	48.5958	87.4389	2.17851	0.147047	4.94701	178.636	147.657	217.811	168.656	148.495	125.116	112.412	127.026	143.837
840	7,22_547,2384m/z		547.238	7.22425			48.9494	52.0541	50.0861	56.6326	51.1436	43.17	39.8905	43.2128	34.6476	45.426	23.9163	39.9519	32.1027	29.6094	40.6804	85.4272	62.9691	55.9502	63.3802	42.9208	33.6073	31.7312	46.3311	52.2318
841	7,22_603,2501m/z		603.25	7.22425			24.4516	19.7974	34.2683	38.8356	25.8684	27.2589	45.7632	46.0455	35.3751	43.7375	47.4013	57.9527	53.8715	53.5535	62.1777	12.2288	23.4443	11.6362	46.4876	20.801	2.9498	10.7563	16.5863	10.8263
842	7,24_728,1369m/z		728.137	7.24285			97.0304	278.298	580.872	88.8918	225.183	304.445	184.006	36.2357	7.3146	90.2664	337.82	293.975	143.795	73.7	135.854	276.968	245.032	21.6929	79.9978	15.8011	26.1662	0	99.0906	18.3188
843	7,25_452,1188m/z		452.119	7.25332			109.615	128.214	87.2438	141.365	120.508	104.239	81.2233	125.973	128.669	186.913	138.838	172.945	232.558	251.162	191.608	323.251	299.356	374.91	276.301	327.028	441.401	583.808	304.939	480.083
844	7,25_474,1396m/z		474.14	7.25332			8.72845	16.4505	5.7893	9.68945	12.5639	13.676	6.1698	18.0347	12.9037	26.4456	16.0595	21.0409	33.7781	40.0548	25.8353	57.8415	49.799	64.1194	48.0239	57.8712	80.8401	117.177	49.5915	92.4177
845	7,25_477,1379m/z		477.138	7.25332			17.6178	20.0422	11.364	19.0071	14.0314	7.25814	10.9729	14.3338	16.7024	30.9767	19.3719	31.1822	32.1987	42.3606	21.4335	62.9344	49.1213	68.9431	50.2394	57.2296	75.5108	108.401	43.99	85.0865
846	7,25_519,0837m/z		519.084	7.25332			30.9036	41.5961	27.2623	23.1081	20.8948	27.9159	22.2459	22.8686	37.2299	46.7425	35.5089	50.5989	64.0045	72.3841	44.2136	102.488	102.145	114.273	96.5068	102.677	141.948	187.832	109.051	142.612
847	7,25_571,1043m/z		571.104	7.25332			50.1799	59.8422	43.9666	45.8149	31.9019	33.2318	29.0078	40.3984	47.2962	72.4197	54.4594	69.4305	81.6809	88.4818	65.9549	140.006	118.368	148.65	116.744	142.515	157.705	209.979	110.563	163.508
848	7,25_652,0128n	M-H, M+Na-2H	672.988	7.25332			19.3907	30.7278	10.4239	19.5592	17.9534	17.9837	6.78601	17.7024	21.1533	47.6064	25.2296	45.7019	62.0659	63.9567	50.1702	126.324	106.703	137.261	105.146	123.67	156.705	213.72	108.202	177.37
849	7,31_565,2859m/z		565.286	7.30573			41.6365	32.147	35.9155	26.1326	28.262	18.3368	50.292	50.5355	45.3205	33.6837	25.1444	38.2925	50.9233	57.7212	48.6971	28.492	18.3814	24.4796	22.9845	23.1975	12.4655	27.7447	33.5866	21.8432
850	7,32_843,3291m/z		843.329	7.31622			42.5929	29.243	30.8809	57.8405	66.0391	49.157	83.6709	75.7262	69.3734	53.742	25.5927	46.7431	113.926	128.697	100.514	22.8995	9.80961	17.2724	32.8238	61.2221	65.2076	108.243	102.81	111.204
851	7,33_797,1866m/z		797.187	7.3267			239.831	219.963	298.482	149.953	152.899	166.105	239.935	186.677	187.306	183.983	202.797	231.275	211.78	236.351	178.016	154.398	125.578	89.6971	104.348	98.0273	85.7591	140.071	115.054	88.4241
852	7,34_635,0235m/z		635.024	7.33718			269.769	205.916	251.852	262.276	265.541	219.74	297.729	261.958	287.521	301.754	213.817	365.541	124.978	130.153	106.752	799.243	791.6	771.109	719.077	602.346	497.85	528.03	488.768	583.26
853	7,34_703,0107m/z		703.011	7.33718			159.592	111.038	141.157	150.598	156.69	115.901	172.954	141.581	157.391	179.01	132.231	193.536	66.3878	72.406	50.5939	466.067	443.436	446.045	396.258	345.5	292.42	297.739	276.807	344.411
854	7,35_477,2950m/z		477.295	7.34767			0	0	0	0	0	0	0	0	0	0	0	0	0	0	0	13.4493	11.2965	10.5411	9.42525	0	0	0	0	0
855	7,35_516,0302n	M-H, M+FA-H	561.023	7.34767			174.146	132.262	184.245	182.119	198.745	152.23	202.545	171.514	210.174	222.656	164.665	290.767	78.8162	81.7445	74.9844	633.467	550.919	637.288	692.834	496.163	357.84	453.183	368.906	476.402
856	7,35_546,0614n	M-H, M+Na-2H	567.037	7.34767			551.929	412.023	546.365	535.324	594.455	476.92	647.404	558.756	636.556	654.462	485.775	821.805	262.184	263.63	245.659	1853.65	1749.26	1781.25	1692.49	1329.37	1093.64	1216.78	1065.42	1309.32
857	7,35_630,0162n	M-H, M+Na-2H	629.009	7.34767			78.4555	49.6492	79.454	78.6606	99.5098	66.6311	98.1402	81.0643	99.2099	111.403	74.1967	149.14	24.1843	22.769	18.2221	357.358	336.797	338.872	348.373	278.888	219.553	259.827	208.466	250.492
858	7,35_696,9959m/z		696.996	7.34767			56.3577	27.4089	52.7427	58.1881	59.4954	39.663	52.9148	60.6209	62.4825	67.1735	44.9478	89.0044	18.931	12.9594	21.0407	196.252	195.245	199.051	175.418	156.195	111.164	141.085	113.712	149.492
859	7,35_764,9818m/z		764.982	7.34767			41.3699	17.1078	43.486	40.0531	48.3777	33.6489	50.9449	42.0534	54.8766	49.7064	36.8496	60.4345	13.4504	15.9891	8.20535	154.972	141.467	141.562	142.498	116.636	98.4407	112.949	85.1439	102.381
860	7,35_770,9981m/z		770.998	7.34767			101.61	69.3318	92.6422	102.891	101.296	62.749	109.666	94.7557	112.863	117.559	66.6018	136.835	31.9485	37.8308	31.2197	274.971	263.052	276.938	240.38	204.752	189.429	199.826	182.266	211.482
861	7,35_838,9839m/z		838.984	7.34767			43.6786	23.3152	29.5594	43.2025	55.6032	35.2312	52.2473	45.4333	52.3421	54.8555	24.6392	60.8937	13.1427	7.70157	16.0795	152.448	132.979	159.391	130.16	113.327	95.1043	108.896	103.46	107.584
862	7,35_977,1245m/z		977.125	7.34767			0.378228	0	0.551354	0	0.218106	0	0.618819	0	0	7.50876	0	11.0272	0.0106666	0	0.0319997	160.584	143.055	136.182	157.729	78.9281	22.8078	49.3308	24.0408	46.5033
863	7,36_526,0835m/z		526.083	7.35815			15.9284	10.4051	11.7527	25.9038	25.5717	12.7014	19.2286	14.0033	18.3038	28.0015	20.1671	48.5727	2.62382	0	2.59348	129.972	88.8258	114.22	201.996	99.329	50.1218	80.5332	48.3565	87.6607
864	7,36_628,1431n	M-H2O-H, M-H	609.125	7.35815	Delphinidin-3-O-p-coumarylglucoside	Anthocyanin	1920.55	1813.22	2400.86	1725.25	1531.67	1486.09	1927.68	1569.66	1727.4	1573.06	1306.04	1637.75	1525.75	1533.89	1514.48	2115.83	1970.2	2096.5	2291.39	1635.61	1028.69	1878.45	1527.15	1641.14
865	7,36_942,1723n	M-H, M+Na-2H	941.165	7.35815			93.6699	74.4086	127.046	100.876	135.182	88.5664	120.423	53.2393	118.581	163.864	106.978	290.886	54.9047	35.7304	60.1764	1211.22	946.557	1128.85	1501.35	775.182	400.636	618.009	370.409	658.182
866	7,36_986,1343n	M-H, M+FA-H	1031.13	7.35815			0.0367805	1.12908	9.2353	0.0999116	0.00791897	8.12555	0.193394	2.1828	2.53936	3.83895	0.814193	0	3.95527	5.79466	1.3841	190.739	124.42	195.46	272.634	141.052	49.4498	77.503	34.0574	91.6177
867	7,37_271,0245m/z		271.025	7.36863	Quercetin, fragment of quercetin 3-O-glucoside	Flavonol	65.0303	48.4378	57.9292	107.923	141.059	76.702	91.1312	76.5418	108.675	140.522	93.0757	182.12	34.2638	29.055	39.0409	358.022	289.485	381.882	508.961	359.207	241.539	285.127	208.184	296.432
868	7,37_300,0271m/z		300.027	7.36863	Quercetin, fragment of quercetin 3-O-glucoside	Flavonol	304.738	249.994	294.627	400.135	488.503	304.334	381.533	335.431	414.58	495.962	349.333	639.766	155.675	147.784	155.343	1371.54	1155.98	1367.15	1656.3	1169.02	838.943	990.548	765.874	1030.55
869	7,20_819,1760m/z		819.176	7.20328			66.5299	65.869	63.018	32.5683	35.7135	46.2225	59.861	47.4147	36.9652	52.0296	29.0085	59.4224	48.9256	41.2528	45.482	87.7041	61.6888	49.4523	95.0824	80.4561	66.5793	66.6196	57.5923	56.2941
870	7,20_781,1978m/z		781.198	7.20328			1193.42	1044.52	1074.15	830.956	682.633	695.561	889.017	821.561	870.913	820.874	734.275	859.743	789.943	832.228	751.222	974.43	715.006	699.608	881.226	834.475	783.32	1027.55	866.085	905.728
871	7,20_751,1873m/z		751.187	7.20328			296.663	371.268	314.916	205.885	176.598	226.003	234.437	207.559	266.131	264.194	220.651	247.468	251.904	266.296	212.492	478.691	272.29	321.981	538.975	442.12	351.721	413.607	286.485	365.323
872	7,19_1001,2500m/z		1001.25	7.1928			966.127	982.336	1075.86	705.329	696.333	623.808	783.34	662.047	677.525	692.392	691.761	771.982	722.78	738.182	686.31	796.033	682.815	718.542	737.187	668.936	577.012	772.785	598.7	642.081
873	6,83_1001,2488m/z		1001.25	6.82588			170.019	169.376	198.326	124.746	104.8	122.683	152.243	123.417	142.879	144.764	126.402	152.578	150.129	151.219	128.185	140.316	123.503	143.313	170.271	153.073	116.374	167.28	131.414	148.722
874	6,84_767,1821m/z		767.182	6.83637			72.3337	77.9666	74.0912	50.8201	61.8929	49.0301	59.9137	61.6729	76.0055	72.8661	61.0465	73.6086	47.2829	50.3455	40.1289	191.377	105.645	120.214	166.598	121.928	103.556	111.378	93.8144	125.391
875	6,87_1069,2475m/z		1069.25	6.86782			582.179	628.075	645.995	432.653	369.026	424.373	563.725	472.468	470.22	448.283	423.745	509.025	542.078	557.957	517.848	468.288	518.979	413.113	667.904	586.712	488.919	609.367	545.806	556.637
876	6,88_509,2228m/z		509.223	6.8783			182.93	171.472	186.062	241.084	242.67	217.179	214.533	202.122	208.034	204.763	156.13	230.238	136.539	136.129	155.414	291.419	291.033	304.987	285.588	220.046	204.531	213.223	226.785	239.28
877	6,89_971,2342m/z		971.234	6.88878			837.09	875.813	984.327	630.38	553.869	638.557	669.68	569.147	611.211	678.493	518.783	631.914	650.839	679.609	574.903	849.413	789.608	845.894	835.9	751.082	654.325	792.591	605.697	575.544
878	6,90_377,1022m/z		377.102	6.89927			11.8031	8.784	6.80379	18.5018	5.55355	8.85234	12.8104	10.2423	12.7981	60.929	23.4371	37.2675	71.117	72.5932	66.7241	7.42665	6.47091	14.4564	23.6183	19.2824	16.6888	19.8901	11.1625	14.5426
879	6,90_485,1232m/z		485.123	6.89927			38.3948	23.2085	21.6889	47.033	17.32	23.8021	38.8444	25.5432	48.4153	117.997	77.6591	92.8054	162.568	164.338	150.825	15.7048	23.6047	40.7028	51.8037	59.1405	44.2531	63.2671	32.3313	45.3458
880	6,90_472,1510n	M-H, M+FA-H	517.15	6.89927	Resveratrol dimer like restrysol, formic acid adduct	Stilbene - oligomers	5924.47	4203.28	4309.19	6945.67	3563.1	4779.09	5903.19	4425.83	6097.44	16100.3	10838.6	12797.5	21113.8	20367.8	20500.3	2972.49	3534.12	5952.86	7981.48	7914.56	6691.67	8076.03	4752.58	6201.31
881	6,90_540,1398n	M-H2O-H, M-H, M+FA-H	585.137	6.89927			1920.88	1408.39	1490.18	2184.33	1188.28	1567.61	1875.03	1438.51	1961.51	4888.65	3368.43	3871.05	6319.41	6129.25	6140.82	1169.4	1267.4	1986.69	2568.17	2508.96	2135.61	2655.66	1538.99	2009.49
882	6,90_601,1043m/z		601.104	6.89927			141.03	118.733	125.286	141.918	82.1827	106.638	135.424	99.9485	123.87	289.698	190.258	235.599	347.046	339.014	335.586	85.744	95.4146	131.274	181.546	175.128	124.424	154.512	93.4391	134.508
883	6,90_607,1208m/z		607.121	6.89927			86.1209	66.8792	65.4069	81.1004	38.7806	60.5457	83.5308	51.7109	72.7628	190.583	115.226	143.552	230.203	231.852	217.672	86.749	72.0833	102.034	129.977	103.274	83.2802	134.892	68.5092	88.8542
884	6,90_654,1329n	M-H, M+Na-2H	653.126	6.89927			313.045	265.974	301.4	365.175	220.383	277.991	342.244	237.055	320.02	860.595	614.785	697.164	1104.14	1068.49	1085.36	254.279	256.541	335.623	458.788	435.6	367.486	476.361	270.846	361.882
885	6,92_713,1509m/z		713.151	6.92023			36.5477	57.6672	60.9611	54.8424	55.1837	27.9486	52.732	63.9	57.7573	73.3549	57.7958	80.9872	43.0105	36.2112	42.4447	98.8688	99.1177	65.5368	212.181	143.829	106.29	146.092	101.687	142.135
886	6,93_405,1756m/z		405.176	6.93072			47.1619	40.4898	33.2191	34.0901	33.8176	30.0983	26.4052	24.2599	22.1471	30.5234	15.566	19.8114	15.4519	15.5767	14.6596	74.8407	57.0859	56.4905	22.0796	21.2898	20.4657	29.9325	29.259	23.9414
887	7,37_463,2000m/z		463.2	7.36863	Quercetin 3-O-glucoside, saturated mass	Flavonol	0	0	0	0	0	0	0	0	0	0	0	0	0	0	0	35.8522	15.0379	44.3659	107.279	35.6498	5.64984	20.0314	4.43109	23.1524
888	6,93_427,1964m/z		427.196	6.93072			72.58	51.25	69.6633	60.8556	43.8404	46.5898	47.2095	52.0528	48.5568	49.9193	32.9141	45.3691	30.7471	29.3398	33.7493	94.7195	94.1867	77.6853	40.6357	44.1097	37.7293	53.1804	54.4166	42.2157
889	6,95_347,1162m/z		347.116	6.95168			152.021	135.279	145.472	123.591	103.885	118.086	125.233	108.837	117.809	133.591	113.429	135.07	155.829	157.839	152.719	89.7987	94.6603	93.7641	80.3003	76.1705	77.9749	100.532	80.2732	77.9023
890	6,96_336,1080m/z		336.108	6.96217			21.4266	16.4416	20.1863	22.7562	17.067	26.4732	24.4336	18.4208	20.0764	21.1032	13.1883	15.1235	17.9535	17.821	14.5378	21.0243	20.1918	21.5876	28.4471	17.7954	22.5874	23.9217	22.0133	19.4439
891	6,96_739,1645m/z		739.164	6.96217			88.5003	160.909	142.718	115.442	128.324	132.374	115.372	94.6312	89.6931	150.246	92.9489	131.583	87.5857	86.7004	77.9375	290.817	272.222	202.775	233.989	161.146	160.705	160.604	165.946	192.955
892	6,99_499,2385m/z		499.238	6.99362			57.5563	63.0901	62.953	58.958	47.5007	47.3064	58.5925	47.7394	41.9998	47.7079	38.904	56.035	47.2965	44.8217	46.3089	96.3737	76.6101	95.3086	104.731	67.4048	70.8326	84.7269	76.5031	76.9739
893	7,00_663,1516m/z		663.152	7.0041			42.025	67.8465	56.729	20.9966	25.8938	35.7312	38.1581	25.0023	20.4566	39.7295	30.2343	103.327	37.7456	37.6869	25.2459	177.631	142.375	133.298	168.518	133.229	161.291	232.213	96.2283	182.027
894	7,03_1016,2017m/z		1016.2	7.02507			434.835	651.806	835.134	420.857	516.946	589.7	495.265	296.104	201.015	387.035	635.553	556.476	415.549	319.665	404.554	719.691	684.672	248.128	378.588	278.347	320.455	239.628	355.811	263.736
895	7,09_882,1653m/z		882.165	7.08797			71.2833	212.005	281.674	85.2208	180.008	264.078	115.05	51.1552	30.6504	98.8009	143.51	185.526	116.698	95.9161	101.043	315.38	329.693	87.3199	107.02	58.4664	70.3557	33.9866	82.4521	31.4951
896	7,11_751,1864m/z		751.186	7.10893			73.6719	74.0476	68.6255	49.0675	45.7429	52.3954	57.1045	64.276	64.3348	82.1377	57.4737	79.6327	73.6925	79.4576	64.0541	112.457	70.8536	83.3171	157.538	134.626	103.894	124.438	92.6327	121.602
897	7,12_449,2016m/z		449.202	7.11942			58.2251	67.5154	64.1819	71.5796	59.2771	55.0473	45.4256	49.9537	54.6028	58.3457	28.8425	57.5626	38.28	39.8572	39.4432	194.833	170.995	144.995	89.1427	70.0816	78.6574	67.5071	72.1287	94.022
898	7,13_499,2386m/z		499.239	7.1299			32.7049	30.7858	30.6487	22.9662	24.4399	21.1832	21.7763	10.929	12.2345	25.125	19.497	22.7975	21.3964	18.5828	24.157	61.591	43.6978	54.4151	54.9222	34.4972	45.767	37.1351	33.557	38.9652
899	7,14_405,1756m/z		405.176	7.14038			50.8064	46.0159	52.0246	56.7317	62.8638	54.7656	52.0201	43.607	45.1704	51.6405	39.5286	49.9475	44.3821	46.5204	42.9764	49.1487	49.0254	41.7879	45.0551	39.8488	37.5032	47.7682	39.0924	42.984
900	7,15_986,2526n	M-H, M+FA-H	1031.26	7.15087			631.742	626.429	688.53	502.324	489.186	438.96	662.09	580.857	598.709	710.012	606.828	712.931	718.112	714.679	697.178	488.503	434.35	468.442	642.342	598.079	490.871	705.809	586.974	593.14
901	7,15_1099,2485m/z		1099.25	7.15087			145.672	164.893	174.238	122.61	96.445	104.994	130.584	123.005	104.013	114.576	126.293	133.878	132.556	127.277	136.425	126.259	107.081	106.16	124.081	113.156	114.524	144.943	132.156	110.142
902	7,16_522,2091n	M-H, M+FA-H	567.215	7.16135			318.392	303.975	328.261	277.452	268.748	261.857	253.172	254.022	245.696	254.767	228.211	224.014	239.431	236.903	245.156	305.578	244.71	283.819	257.991	174.952	229.427	258.204	224.068	217.12
903	6,93_1027,2182m/z		1027.22	6.93072			208.32	244.774	243.636	199.83	178.442	211.526	197.341	167.261	165.019	158.456	171.228	192.701	148.966	147.202	138.485	306.869	319.724	219.87	270.096	202.423	213.036	182.217	212.89	209.118
904	7,88_583,0676m/z		583.068	7.87993	Kaempferol 3-O-glucoside, 2xformic acid and 2xsodium adduct	Flavonol	93.7893	122.493	170.376	197.841	243.362	177.326	133.366	112.063	144.265	218.34	184.198	326.106	60.7766	43.6746	64.7612	613.905	507.231	673.264	600.332	442.649	357.685	328.621	336.493	444.908
905	7,37_463,2725m/z		463.272	7.36863	Quercetin 3-O-glucoside, saturated mass	Flavonol	0	0	0	0	0	0	0	0	0	0	0	0	0	0	0	42.5206	17.2871	45.5493	147.071	45.8938	0	8.82101	0	23.4563
906	7,37_463,3712m/z		463.371	7.36863	Quercetin 3-O-glucoside, saturated mass	Flavonol	0	0	0	0	0	0	0	0	0	0	0	0	0	0	0	19.3948	0	27.7997	133.715	22.7644	0	4.81952	0	4.68807
907	7,55_586,0907n	M-H, M+Na-2H, M+FA-H	585.083	7.54685			1831.96	1753.89	2006.92	1691.81	1474.36	1580.17	1852.82	1625.88	1657.18	1765.3	1492.94	1796.7	1479.75	1515.98	1410.81	2363.01	2127.11	2227.16	2382.31	2032.25	1686.06	1746.25	1652.86	2084.23
908	7,55_602,0624n	M-H, M+Cl, M+FA-H	647.054	7.54685			451.703	441.324	500.386	427.114	383.36	384.746	459.26	410.805	417.312	444.627	364.872	451.148	353.05	358.732	341.559	647.41	559.953	582.563	633.997	533.203	446.983	443.74	407.215	537.463
909	7,55_618,1013n	M+Cl, M+FA-H	653.071	7.54685			797.816	787.958	899.259	760.745	646.929	711.376	825.187	731.159	740.892	807.498	648.74	789.856	665.532	674.624	642.974	1085.9	970.124	1017.64	1108.13	927.508	759.843	803.459	765.778	966.955
910	7,55_669,0410m/z		669.041	7.54685			102.612	99.3397	104.914	93.389	82.3913	90.4857	113.228	94.2445	82.0384	84.5226	73.9724	95.9401	78.6217	86.8175	74.1881	120.484	108.722	117.52	133.096	107.873	88.0297	98.5458	93.134	109.353
911	7,55_716,0483n	M-H, M+Na-2H	715.041	7.54685			315.067	300.572	340.035	286.827	262.495	267.029	313.573	266.154	290.782	289.316	239.693	285.699	230.526	237.261	207.245	397.079	370.814	380.79	394.695	342.793	275.845	300.632	276.098	344.073
912	7,55_711,9996n	M-H, M+Na-2H	732.973	7.54685			332.732	300.023	334.793	294.238	245.954	247.658	307.82	275.713	290.498	284.893	253.467	305.668	232.216	231.526	230.836	416.409	384.069	402.664	426.458	360.917	293.989	303.928	289.409	354.299
913	7,55_784,0352n	M-H, M+Na-2H	783.028	7.54685			232.346	209.588	218.379	230.027	183.031	195.634	242.421	212.067	204.272	217.474	179.096	224.062	176.515	170.714	171.251	302.793	271.739	288.775	291.282	245.398	212.683	228.363	220.354	273.124
914	7,55_789,0450m/z		789.045	7.54685			264.523	242.185	264.467	256.666	210.364	235.731	255.952	242.701	247.36	250.664	197.395	263.297	210.457	203.321	214.062	328.965	310.162	314.222	326.098	291.052	246.119	260.492	232.355	293.524
915	7,55_800,9600m/z		800.96	7.54685			112.541	101.934	137.629	111.58	88.3308	100.727	116.892	88.0789	99.0351	109.781	87.8333	119.298	92.3918	102.112	84.2594	155.704	135.155	129.24	148.854	125.08	104.157	101.494	96.6313	133.998
916	7,55_851,0143m/z		851.014	7.54685			117.419	87.5799	113.73	101.912	78.0593	87.1369	89.8247	77.5744	96.2997	100.74	74.2869	109.88	80.9986	88.6995	66.2202	138.876	116.255	126.941	131.095	120.09	101.057	94.674	93.8512	124.859
917	7,55_857,0315m/z		857.031	7.54685			151.038	129.059	144.312	125.864	119.201	119.757	136.056	117.051	141.862	139.952	119.005	149.411	106.881	99.4882	112.272	186.358	163.598	179.843	173.279	157.331	139.623	131.908	135.233	158.187
918	7,55_919,0002m/z		919	7.54685			61.7292	67.7482	68.3848	54.7473	41.8466	58.9746	53.212	60.3728	52.915	64.3406	40.7157	58.1426	44.1977	44.6698	44.0561	74.9095	69.1029	79.8301	85.6673	71.2394	63.6196	60.2007	63.8911	70.6227
919	7,55_921,2064m/z		921.206	7.54685			185.144	180.394	223.746	152.235	119.682	136.797	188.428	138.167	132.855	171.057	122.296	175.293	117.722	113.403	119.554	306.127	251.959	289.227	335.938	229.166	158.104	178.492	160.214	253.772
920	7,55_925,0168m/z		925.017	7.54685			61.958	52.6124	67.8791	64.7906	43.8126	54.1302	66.1086	59.4403	67.5551	60.3594	56.7581	59.8633	49.063	46.4919	50.1224	78.553	78.967	83.7963	78.8422	68.3837	67.7249	60.109	65.0776	80.0045
921	7,55_968,2182n	M-H, M+Na-2H	989.194	7.54685			326.314	311.393	415.448	264.404	205.957	238.107	328.16	247.751	280.521	306.836	205.978	322.31	231.889	212.885	233.718	554.392	461.115	506.728	600.335	410.803	296.455	312.855	268	441.74
922	7,59_429,2120m/z		429.212	7.58878			416.574	380.747	380.869	414.098	385.989	322.932	367.718	357.636	367.527	322.513	261.775	329.714	299.555	295.483	308.558	446.461	349.36	374.981	265.486	265.97	266.351	332.613	308.958	286.616
923	7,59_497,1994m/z		497.199	7.58878			141.465	120.818	117.042	125.537	127.041	112.083	120.328	126.704	125.499	102.572	75.9647	108.651	89.3401	94.448	91.8904	125.266	102.58	124.603	77.2075	85.5203	97.3268	105.479	98.6476	90.1864
924	7,59_657,1677m/z		657.168	7.58878			561.868	445.659	562.629	540.04	472.372	437.614	614.434	541.104	571.712	551.231	467.523	567.985	580.05	590.195	586.518	294.557	276.58	276.055	358.397	303.575	261.403	359.792	350.35	329.114
925	7,64_455,2124m/z		455.212	7.6412			13.8483	17.6892	21.9759	36.6284	29.4072	27.2805	47.5656	70.6519	44.681	52.5884	50.3986	77.9903	90.5761	100.16	107.261	6.83067	10.4218	8.98001	53.9074	41.3676	21.7792	34.6709	32.2101	23.6547
926	7,67_549,2543m/z		549.254	7.67027			58.648	49.3308	48.084	57.5572	51.4775	48.9155	46.0266	48.1363	43.3553	36.5448	34.8807	56.0197	45.9309	50.0501	48.2491	44.2704	34.8905	39.6087	44.919	29.1205	30.3767	37.4177	32.8332	38.5369
927	7,69_680,1353n	M-H2O-H, M-H	661.118	7.69123	Cyanidin-3-O-p-coumarylglucoside, formic acid and soduìium adduct	Anthocyanin	1045.55	986.283	1121.93	929.357	887.568	802.15	1083.01	845.832	927.532	915.893	696.746	956.221	759.488	780.959	715.003	1457.2	1243.06	1264	1420.16	1168.41	864.157	1069.49	849.01	1087.31
928	7,70_583,0678m/z		583.068	7.70173	Kaempferol 3-O-galactoside, 2xformic acid and 2xsodium adduct	Flavonol	0	0.0784983	0	7.67532	16.1687	8.81434	0	0	2.45215	12.292	7.2106	21.5197	0	0	0	99.3611	78.8122	133.719	93.878	69.4932	40.7981	40.1708	42.6962	59.0736
929	7,71_697,1562m/z		697.156	7.7122			70.4166	66.2689	76.5047	53.5242	41.3111	43.2331	46.0847	39.8072	56.5055	48.729	35.3372	53.3313	46.5714	58.05	48.419	61.4948	72.249	42.7811	60.9327	52.3153	53.6756	58.8889	38.1641	59.3745
930	7,74_642,1579n	M-H2O-H, M-H	623.14	7.74365	Petunidin-3-O-p-coumarylglucoside	Anthocyanin	3000.98	2766.23	3550.25	2528.4	2295.76	2142.43	2897.17	2274.45	2495.72	2279.28	1879.52	2396.12	2214.29	2285.11	2259.54	2800.72	2526.02	2613.84	2962.78	2250.42	1370.95	2515.88	2049.6	2260.81
931	7,74_710,1461n	M-H2O-H, M-H	691.128	7.74365			498.657	417.202	570.653	411.072	357.888	319.296	455.086	353.861	374.527	338.835	301.239	401.352	367.886	381.071	376.392	419.778	365.28	379.217	502.043	385.583	159.684	460.294	294.216	363.508
932	7,82_751,1870m/z		751.187	7.81703			360.019	323.605	371.18	229.109	180.322	202.639	314.022	246.139	309.905	258.126	187.468	274.08	308.269	322.536	286.976	225.292	160.734	175.863	295.625	282.314	217.824	279.394	166.566	198.552
933	7,82_781,1982m/z		781.198	7.81703			648.667	565.456	663.805	407.541	350.53	366.212	560.407	489.557	512.25	455.715	395.954	467.348	525.571	550.15	492.242	249.693	213.09	241.754	277.126	320.307	272.729	399.73	269.591	249.563
934	7,88_266,0215n	M+H2O-H, 2M+FA-H	284.032	7.87993	Kaempferol, fragment of Kaempferol 3-O-glucoside	Flavonol	13.6275	5.69651	12.9566	65.3114	77.9925	26.6674	37.9355	23.3537	47.1907	75.5435	43.8353	106.283	5.97868	5.79331	6.49209	280.639	221.912	360.383	307.843	212.602	167.21	159.472	141.207	206.419
935	7,88_447,3138m/z		447.314	7.87993	Kaempferol 3-O-glucoside, saturated mass	Flavonol	0	0	0	0	0	0	0	0	0	0	0	0	0	0	0	20.0406	7.36754	41.776	17.3367	0	0	0	0	0
936	7,55_534,0770n	M-H, M+Cl, M+FA-H	579.067	7.54685			771.273	728.971	853.502	727.996	623.889	668.444	771.231	673.305	701.965	742.055	606.586	781.725	610.446	614.214	595.146	1020.24	945.548	998.712	1075.9	895.04	734.131	779.866	703.237	898.603
937	7,55_575,0549m/z		575.055	7.54685			37.0868	34.6617	56.8652	39.2323	33.1834	31.6198	41.2032	35.7207	37.3855	40.7529	27.3858	43.7837	32.6381	34.7626	30.3339	48.8528	53.4397	48.8799	50.9475	51.7214	33.0977	41.481	36.5012	53.2684
938	7,55_547,3115m/z		547.312	7.54685			42.8117	22.0129	15.334	37.5711	88.5443	33.4013	19.3302	29.1036	42.0516	27.931	8.46487	28.4539	51.6524	57.9916	43.0179	67.7466	64.5251	61.0994	82.7837	110.191	199.256	280.003	203.009	197.209
939	7,55_526,0853n	M-H2O-H, M+Na-2H	547.081	7.54685			181.616	175.979	216.892	155.23	133.422	140.868	187.831	151.472	183.088	174.982	136.809	194.098	140.445	153.652	116.434	259.83	242.877	236.868	282.141	213.484	182.975	190.525	179.068	222.132
940	7,37_463,4732m/z		463.473	7.36863	Quercetin 3-O-glucoside, saturated mass	Flavonol	0	0	0	0	6.43386	0	0	0	0	4.19731	0	27.9647	0	0	0	279.652	149.942	310.606	604.015	289.894	76.1007	168.034	49.2815	192.086
941	7,37_475,0872n	M+H2O-H, 2M-H, 2M+FA-H	493.098	7.36863	Laricitrin 3-O-hexoside	Flavone	715.669	697.533	849.127	580.199	641.817	546.261	698.875	585.479	675.609	752.286	616.1	905.164	587.916	613.864	565.161	1100.99	896.42	1101.82	1693.3	1135.06	649.361	1136.16	814.434	981.482
942	7,37_486,0767n	M+Cl, M+FA-H, 2M+FA-H	531.075	7.36863			898.551	784.513	818.379	1357.22	1860.44	1113.59	1147.85	1014.58	1373.76	1802.45	1287.29	2272.28	542.067	459.101	585.684	3988.97	3328.61	4207.58	5410.13	3973.28	2773.98	3223.23	2567.76	3498.02
943	7,37_578,0877n	M-H, M+Na-2H	577.08	7.36863			495.863	468.653	467.262	761.355	1069	602.947	642.597	584.452	803.357	1035.5	710.99	1303.43	282.014	270.012	291.708	2197.41	1829.91	2337.96	2899.49	2217.4	1504.53	1815.49	1438.4	1917.49
944	7,37_594,0532n	M-H, M+Na-2H	593.046	7.36863			122.031	115.495	97.1584	190.852	267.988	132.653	158.025	134.308	202.601	259.296	154.629	335.93	54.5184	47.4803	60.1418	627.726	528.164	670.884	850.984	646.819	431.311	519.496	397.82	546.444
945	7,37_662,0402n	M-H, M+Na-2H	661.033	7.36863			56.7053	47.5353	39.2637	97.1568	139.12	68.7216	74.0506	73.4706	111.83	138.141	85.1473	173.129	17.6148	13.0886	20.0228	378.764	283.03	376.798	506.805	337.478	234.319	293.005	211.791	292.804
946	7,37_646,0751n	M-H, M+Na-2H	667.05	7.36863			231.878	207.845	174.572	357.158	501.336	275.364	285.48	264.785	365.977	472.745	334.225	616.157	122.961	110.784	134.403	1041.18	896.998	1130.14	1367.78	1094.33	744.965	846.948	697.086	957.203
947	7,37_729,0204m/z		729.02	7.36863			38.1803	33.4165	22.1816	54.7202	78.9669	34.6759	51.531	44.5735	66.1173	89.7688	52.9355	107.437	15.6839	9.13255	20.9241	191.198	166.551	203.454	247.366	196.561	126.957	163.886	129.974	186.936
948	7,37_714,0622n	M-H, M+Na-2H	735.037	7.36863			100.618	83.4628	79.7524	167.39	220.371	136.985	139.063	130.449	184.539	219.27	161.4	273.681	43.1728	35.2263	49.9665	510.907	408.652	530.366	646.412	500.284	363.345	418.807	339.62	471.047
949	7,37_725,9792n	M-H, M+Na-2H	746.952	7.36863			43.8009	33.4894	56.6981	101.323	157.332	65.2399	70.9588	62.0043	112.301	153.972	82.9701	188.273	18.6013	10.6798	24.2463	430.508	344.626	454.949	538.376	408.625	256.291	317.272	248.366	335.882
950	7,37_797,0070m/z		797.007	7.36863			10.9812	9.37488	12.4097	31.8941	43.3588	24.6901	21.1003	22.1218	32.7999	40.041	28.9208	50.0337	4.65307	5.15765	6.31906	99.9815	70.451	119.446	138.215	106.808	86.2599	92.3414	73.3049	104.283
951	7,37_803,0235m/z		803.023	7.36863			26.9722	25.4628	17.1575	63.5688	73.585	41.8325	35.6605	34.8393	66.2687	78.2228	37.304	94.3013	11.7739	9.18906	16.5838	151.745	138.247	199.834	227.523	178.313	128.274	156.348	101.29	159.58
952	7,37_814,9392m/z		814.939	7.36863			28.1352	18.9653	7.72873	44.1221	58.7273	17.2155	36.552	28.2348	45.1131	68.4822	27.6723	88.7077	1.70534	0	5.11603	124.837	112.821	144.221	147.783	134.737	109.497	104.972	96.7804	114.525
953	7,37_905,1780m/z		905.178	7.36863			2.11212	29.9492	31.3053	16.7071	44.3495	28.1816	7.48953	0	0	6.79322	23.0058	19.6393	2.09296	6.27888	0	106.594	91.1995	28.0437	31.2735	20.1904	21.1282	7.96545	9.78174	8.63358
954	7,37_463,3109m/z		463.311	7.36863			0	0	0	8.39566	34.3862	0	0	0	10.4879	37.7412	6.3345	112.628	0	0	0	527.13	334.948	576.258	977.09	547.34	209.793	369.232	162.098	400.254
955	7,40_652,1308m/z		652.131	7.40008			102.462	231.525	495.479	70.0679	211.664	243.043	144.318	63.6826	24.0688	104.681	293.916	329.397	144.103	99.7571	124.14	297.804	242.524	13.9589	76.1487	18.1294	16.2982	10.3903	69.2642	18.0474
956	7,43_723,1713m/z		723.171	7.43153			186.332	191.271	197.539	192.723	152.533	160.374	203.569	170.979	193.301	173.793	125.86	177.17	144.783	135.917	143.306	363.571	311.039	280.769	309.862	235.531	237.946	236.774	241.492	285.587
957	7,44_561,2545m/z		561.255	7.44202			193.574	198.822	193.612	186.119	175.937	153.312	203.506	187.059	186.422	186.524	141.205	181.185	175.579	176.503	182.643	168.579	150.431	151.458	136.561	120.957	128.978	130.469	130.936	135.885
958	7,45_384,1437n	M+Na-2H, M+Cl	419.098	7.4525			382.313	435.846	425.515	423.365	343.296	355.488	436.592	386.752	448.686	363.084	356.586	515.34	380.122	382.145	372.711	566.11	462.319	492.223	421.556	410.288	411.517	401.413	380.354	489.363
959	7,45_517,1493m/z		517.149	7.4525			51.3621	28.2505	31.6488	171.707	59.8488	113.11	89.9995	80.9613	107.434	371.094	245.969	264.568	350.129	328.372	357.796	37.7831	39.3341	59.8951	122.582	109.441	80.6007	94.4903	58.3111	73.3682
960	7,47_509,2228m/z		509.223	7.47347			162.711	146.932	164.793	190.599	189.528	178.597	155.77	166.556	160.811	192.734	145.207	194.962	131.025	121.662	144.088	117.05	138.288	164.889	141.834	116.292	117.591	125.292	124.956	124.567
961	7,49_459,1287m/z		459.129	7.49443			38.366	36.558	43.9812	31.2752	29.9478	34.9642	32.9295	38.3879	32.9045	29.6251	31.3718	35.4929	22.345	26.5334	18.7596	32.0533	34.2419	31.3972	33.7419	31.9639	24.6091	38.0183	33.1051	34.3378
962	7,49_549,2542m/z		549.254	7.49443			49.9208	49.2177	57.2634	41.3713	40.3297	41.0398	49.525	52.8588	47.5528	50.0232	42.1342	61.6154	37.2919	33.5442	46.4011	48.4984	29.4686	33.6634	47.9604	26.3754	18.0604	24.3243	39.5271	34.7107
963	7,52_563,1977m/z		563.198	7.5154			20.9736	20.3226	14.6499	22.6128	30.9776	19.1331	17.6156	28.1867	30.9115	32.7106	28.7291	21.6305	38.4785	40.0028	38.7407	22.6348	23.8051	40.1365	57.1746	58.6243	102.86	121.959	93.3255	89.9194
964	7,52_661,1912m/z		661.191	7.5154			192.312	196.701	147.105	101.614	78.5158	60.3286	88.1908	82.0951	116.784	166.787	93.2482	130.239	297.227	346.977	204.845	119.445	160.159	247.856	111.885	148.109	234.411	229.144	142.121	146.435
965	7,54_1069,2558m/z		1069.26	7.53637			124.602	130.144	106.583	83.6732	80.8969	74.1414	124.303	97.6387	81.4369	107.345	86.082	124.935	121.326	132.534	125.18	66.0133	79.854	75.2283	135.255	117.365	103.546	123.919	127.652	138.118
966	7,55_371,0375m/z		371.038	7.54685			22.9347	24.3162	26.5827	19.0747	15.7402	15.5287	23.0886	18.5965	17.1422	18.2074	19.0764	19.0999	16.5622	15.5263	16.2344	24.8469	22.8932	22.1594	33.7627	21.8393	20.3167	20.4329	19.3091	25.464
967	7,55_449,3292m/z		449.329	7.54685			55.382	43.1315	76.7446	32.1828	20.429	25.5958	58.1266	27.7376	31.6695	46.98	13.9116	48.081	16.8277	16.4764	13.2173	152.121	109.669	128.533	183.4	94.1998	36.5588	48.0588	35.4793	106.929
968	7,55_449,4882m/z		449.488	7.54685			11.0689	9.12791	17.4279	4.21246	0	0	7.28172	2.698	4.28281	10.4012	0	9.34795	0	0	0	51.2993	33.7447	40.5739	65.4261	22.9917	5.63681	9.25717	3.84341	27.9294
969	7,55_506,0998n	M-H2O-H, 2M+FA-H	487.082	7.54685			144.986	153.204	180.826	125.602	93.1744	137.564	139.81	144.203	114.129	132.966	104.425	138.42	101.493	99.4504	97.4473	235.043	205.018	211.374	280.083	207.816	169.646	169.597	152.098	193.536
970	7,43_547,2386m/z		547.239	7.43153			43.2845	42.4657	37.4878	44.4724	39.2999	39.3348	34.4754	25.8251	27.9977	32.7142	22.555	30.8968	23.6684	29.3791	22.4703	51.1176	34.0599	41.5674	29.556	21.1498	25.5168	16.8901	31.5389	37.2181
971	6,18_509,2231m/z		509.223	6.18067	Malvidin-3-O-glucoside hydrate, saturated mass	Anthocyanin	45.6596	32.8047	42.0629	46.0276	34.7153	26.6919	37.6662	41.8476	36.1753	30.0065	21.7594	31.6866	27.4116	32.6625	24.2686	42.0574	38.6983	39.2131	23.2425	23.4762	30.7829	25.5271	27.9759	39.5198
972	5,63_453,0017m/z		453.002	5.62743			129.389	144.534	142.736	144.434	123.371	127.53	122.532	140.884	140.902	133.877	112.201	112.948	112.043	107.054	111.321	168.305	170.455	157.289	107.759	125.677	122.384	133.241	128.399	129.479
973	6,14_875,1797m/z		875.18	6.13873			722.482	802.217	733.568	637.069	564.436	645.68	513.47	517.687	540.235	528.197	540.82	556.31	497.129	491.93	484.215	688.902	827.842	544.265	547.773	491.691	540.071	488.38	526.137	529.1
974	3,43_489,1455m/z		489.146	3.42973			115.746	99.7239	125.368	135.079	104.082	102.625	122.851	86.7524	112.61	147.871	124.761	145.421	130.766	134.694	113.539	103.723	107.637	81.621	35.5435	32.0907	68.0872	63.6443	51.2495	48.2931
975	3,43_350,9908m/z		350.991	3.42973			32.6996	29.0213	28.687	34.9041	27.9923	31.6183	26.7911	25.3568	29.2868	24.7986	27.907	25.1761	24.1946	21.8674	23.9452	25.8614	32.4408	28.9447	22.6131	19.9197	28.4937	25.4489	22.1268	23.6095
976	3,43_347,9776m/z		347.978	3.42973			41.842	33.1989	39.4307	41.6548	34.0617	38.572	21.9967	23.6352	21.1575	31.1622	29.7196	27.623	21.8716	17.7285	22.4466	26.9372	39.3248	23.8893	6.01552	12.5368	23.4685	18.1913	13.7849	13.5139
977	3,43_344,9739m/z		344.974	3.42973			28.0579	20.5067	22.3149	27.539	25.0032	24.6895	14.2421	15.9619	19.9651	22.6833	23.2046	25.0198	18.4645	15.8928	17.3444	27.3397	26.9792	19.593	13.8944	16.6193	21.9421	19.0945	17.1166	21.175
978	3,43_341,9339m/z		341.934	3.42973			42.2841	30.5081	39.613	40.1205	36.3191	39.4707	25.6095	30.5192	24.8867	32.2733	35.1339	32.0727	25.9288	25.871	25.704	28.2259	36.3413	26.2294	19.6026	24.655	34.5749	30.4097	22.7675	28.754
979	3,43_282,0788n	M+Cl, M+FA-H	317.048	3.42973			515.219	392.799	504.743	537.281	435.487	473.619	331.857	287.846	335.974	367.279	409.75	366.722	318.68	303.13	304.551	412.103	487.832	375.257	158.16	202.361	346.039	271.553	207.237	227.652
980	3,43_291,9516m/z		291.952	3.42973			42.0416	35.7227	38.386	43.2153	40.2419	42.7283	30.0079	28.1614	32.6101	27.1289	36.4939	33.9381	28.01	23.4341	28.3628	35.0607	37.1501	33.3665	19.7661	22.0157	30.6843	24.3797	23.1843	24.068
981	3,43_283,0040m/z		283.004	3.42973			30.362	29.7473	31.6181	34.7782	28.8834	34.1991	23.5837	27.5213	27.2126	28.4462	29.7934	25.4068	24.4448	22.7613	26.0772	25.0233	26.7066	23.9786	24.091	17.5699	29.8249	23.2555	22.779	24.6611
982	3,43_277,9943n	M-H, M+Cl	276.987	3.42973			67.9967	69.3809	77.8042	78.039	67.9899	76.7703	58.6815	55.6554	52.4132	60.6364	69.5789	64.726	55.3805	43.8096	61.7848	66.7011	72.4627	62.9464	40.2087	37.8746	60.3959	47.5665	44.7843	46.8098
983	3,43_262,9983m/z		262.998	3.42973			19.8581	21.5401	18.3239	22.2578	18.1756	20.0963	11.3307	12.8642	14.1796	15.6085	17.8155	14.992	13.9972	13.3374	16.6082	18.1487	22.1895	15.5192	13.4632	10.7224	15.2837	14.851	12.8406	10.9262
984	3,43_246,9541m/z		246.954	3.42973			43.8403	38.7406	47.0527	48.5703	42.9353	45.2722	31.6805	33.6841	33.086	37.0547	42.4994	39.8039	33.4518	28.6075	35.1776	36.5635	45.1238	36.7985	22.4438	27.6223	37.7506	32.7029	30.6229	31.9541
985	3,43_232,0069m/z		232.007	3.42973			87.8255	76.6136	78.4393	93.3253	89.143	94.5814	65.3593	68.505	77.2216	71.3325	85.3128	69.0888	66.0642	62.8153	64.2253	95.8874	96.8821	86.2875	53.3962	62.1296	89.9497	71.4522	68.3647	77.4151
986	3,43_170,0193n	M+FA-H, 2M+FA-H	215.018	3.42973			313.559	280.069	321.707	322.786	297.475	307.168	250.991	244.402	245.51	253.824	286.91	272.995	255.237	241.174	249.865	288.074	299.455	276.719	183.773	196.802	258.02	230.657	209.797	222.862
987	3,42_763,2146m/z		763.215	3.41925			810.697	828.162	898.802	754.368	653.007	657.36	734.45	677.9	694.492	764.935	585.282	762.334	678.984	653.574	696.041	1168.5	1081.62	977.093	891.429	729.266	767.958	831.772	863.585	823.142
988	3,41_850,2193n	M-H2O-H, M+FA-H	895.256	3.40877			174.858	192.932	209.441	158.69	162.657	136.497	169.1	151.034	148.962	164.223	116.768	162.567	148.173	153.359	151.226	294.265	291.698	255.29	234.156	169.365	176.276	197.524	198.195	189.305
989	3,43_921,1989m/z		921.199	3.42973			0	0	0	5.00174	30.9387	84.9226	475.082	12.722	28.0228	12.0646	115.853	2113.66	565.4	405.324	1198.26	0	0	1.94513	0	0	0	0	23.0102	1.3407
990	3,41_633,1874m/z		633.187	3.40877			39.4964	28.5904	32.1465	28.769	30.959	29.2982	40.1597	39.2279	36.5572	29.99	19.1709	33.911	30.1918	36.6439	33.2371	47.2821	36.2903	38.7607	31.9504	33.4625	28.8519	37.98	42.9817	38.1989
991	3,45_511,1297m/z		511.13	3.4507			21.6478	23.7528	27.7798	18.6563	15.4482	18.6119	20.1456	15.1336	13.4326	19.9909	19.6588	25.8141	19.9786	17.1113	20.4322	32.5785	23.0476	22.7526	24.0082	25.1403	27.8651	23.0391	22.1546	19.4949
992	3,45_715,1906m/z		715.191	3.4507			578.44	623.99	611.539	619.82	580.388	604.869	564.119	505.492	528.548	595.352	472.451	578.357	498.161	473.421	526.277	989.859	858.013	836.997	706.017	585.249	581.153	594.984	669.85	670.606
993	3,58_649,2087m/z		649.209	3.5846			31.3914	31.5431	32.3146	35.8547	30.6295	30.665	32.6376	28.0201	22.8518	29.922	18.5804	29.7588	22.7189	22.9735	23.4253	31.9741	26.2473	27.6053	24.8733	21.1728	28.3888	28.6395	37.9793	30.56
994	3,58_402,1245m/z		402.125	3.5846			142.588	124.057	169.41	91.7556	91.7127	77.0168	189.387	141.596	179.051	187.632	155.236	180.399	200.758	219.58	207.485	3.41057	1.38235	0	0	10.1292	3.67856	5.78395	14.3708	3.65289
995	3,58_339,1288m/z		339.129	3.5846			271.224	254.781	331.008	193.742	179.114	151.641	352.329	282.175	314.095	340.011	278.275	333.172	367.034	404.822	386.359	3.09042	5.98495	9.19764	6.55686	30.8401	8.04451	16.069	37.6191	12.1776
996	3,58_309,1184m/z		309.118	3.5846			36.247	37.1182	30.1961	35.7466	33.8937	33.6689	46.5689	37.0032	41.7675	57.9887	46.695	75.3308	85.6407	103.78	92.6958	53.4199	47.6683	42.9539	56.6983	53.9807	45.3187	51.7118	49.9123	46.8147
997	3,57_334,0860n	M-H, 2M+FA-H	713.175	3.57412			94.1405	103.178	115.477	119.997	107.648	110.336	97.9211	100.98	88.3491	105.753	85.6632	109.285	94.677	97.2523	98.3848	184.161	149.901	141.496	132.576	114.423	115.768	109.527	126.682	132.609
998	3,57_645,1879m/z		645.188	3.57412			702.437	718.246	749.731	776.537	707.212	726.544	689.923	642.52	620.314	694.328	551.412	719.501	595.492	562.025	640.233	1157.31	1006.48	962.349	855.281	760.479	720.352	800.017	866.587	836.35
999	3,56_265,0923m/z		265.092	3.56363			76.4152	83.7817	80.3403	89.1518	72.4702	72.3849	93.3684	84.275	94.2605	87.6664	76.0288	105.474	92.288	94.067	93.872	107.481	97.3928	90.3221	109.424	89.1035	89.227	109.047	92.4564	97.2538
1000	3,53_186,0769m/z		186.077	3.53218			21.1121	19.987	16.877	21.8918	16.1193	16.7916	16.9518	18.7495	15.0422	19.8648	15.0832	18.8407	19.3042	16.3632	22.7522	11.796	9.2503	12.4965	13.1479	11.3509	12.1776	13.8667	12.2713	9.72856
1001	3,47_547,1872m/z		547.187	3.47167			563.016	514.973	754.306	363.608	413.479	339.602	684.116	519.312	613.949	819.564	667.265	782.67	754.618	807.646	847.209	36.255	14.1074	15.5859	31.4403	80.0604	14.6357	27.7027	70.7282	49.6735
1002	3,47_402,1245m/z		402.125	3.47167			31.6283	25.8889	38.9654	19.2518	17.4388	19.048	30.6571	27.7845	31.6434	37.8844	35.5233	40.773	34.9227	39.7753	38.3844	0	0	0	0	0	0	0	0	0
1003	3,47_385,1343m/z		385.134	3.47167			458.619	428.024	630.986	325.096	329.157	292.275	570.939	433.623	503.334	643.323	582.707	648.883	630.399	679.899	711.99	23.6134	12.3791	20.6092	17.1699	44.1142	14.1253	18.631	50.7812	26.3376
1004	3,45_851,1653m/z		851.165	3.4507			26.4092	31.7703	31.351	33.8325	28.8474	35.8265	30.9272	31.1869	30.3599	31.3309	24.8163	34.6664	26.6726	26.3944	30.2867	55.2099	49.5656	49.9332	45.728	35.6794	31.377	41.8864	41.8408	42.0615
1005	3,45_783,1783m/z		783.178	3.4507			109.562	106.467	113.096	117.008	108.529	110.728	110.41	89.8225	98.3787	109.747	87.0497	105.266	86.6869	87.5375	91.0733	207.57	158.966	158.067	152.23	122.654	118.153	128.832	128.427	132.608
1006	3,45_777,1637m/z		777.164	3.4507			36.6666	44.8944	34.2598	37.3458	36.5993	37.9326	32.0311	31.032	26.9095	33.519	29.6809	35.1254	30.4053	24.5355	36.4846	75.2609	72.0314	64.2068	50.7809	38.3688	37.1371	47.5142	50.2	58.9006
1007	3,45_731,1530m/z		731.153	3.4507			13.2693	7.06501	15.3389	118.153	102.351	343.095	1043.26	100.183	166.239	78.2726	329.796	3526.17	1299.72	911.019	2767.32	29.374	29.4806	25.2137	22.3412	17.9623	17.8638	15.5541	124.956	29.4568
1008	3,45_700,1154m/z		700.115	3.4507			91.7432	96.553	101.648	100.677	91.5021	103.961	91.5968	79.8079	82.8658	89.7174	75.0804	97.0362	79.2708	80.9754	78.456	161.462	136.074	117.821	116.865	92.7618	84.959	90.7434	112.444	111.553
1009	3,60_221,0665m/z		221.067	3.59508			0	0	0	0	0	0	0	0	0	0	0	0	0	0	0	0	0	0	0	0	0	0	399.361	83.9562
1010	3,40_645,1878m/z		645.188	3.39828			971.764	1027.43	1082.7	1081.28	977.006	1015.59	1015.82	887.922	911.405	973.557	787.469	1069.43	844.916	811.73	893.526	1677.27	1469.25	1332.28	1265.91	1077.91	1019.55	1088.18	1263.96	1165.37
1011	3,38_539,0876m/z		539.088	3.37732			11.0489	14.9184	11.8746	50.0155	20.1346	41.6256	114.815	39.2279	59.3735	62.5589	62.7246	163.559	265.745	390.956	291.099	11.8465	17.5109	9.96457	5.6859	16.2639	4.18445	3.94679	21.8918	7.71106
1012	3,29_174,0768m/z		174.077	3.29345			17.5421	14.0145	18.2769	19.9918	17.8641	19.5224	17.404	13.4873	12.3623	15.4334	15.5562	14.537	13.9616	14.8545	17.6818	14.1844	16.8259	17.8738	12.7802	10.5219	12.0724	12.9427	9.27539	9.72697
1013	3,27_790,1507m/z		790.151	3.27248			93.7408	94.4934	100.422	87.9919	83.4556	92.0422	87.9782	75.3337	76.9031	82.4448	74.074	86.6534	86.1544	88.4444	79.3449	109.811	91.6618	83.3254	87.856	72.2909	81.6644	70.9944	63.1286	77.8688
1014	3,26_895,2557m/z		895.256	3.262			113.496	126.023	130.246	121.477	112.902	97.3564	134.956	107.613	129.304	108.771	107.376	116.294	105.13	115.946	106.95	195.951	194.338	161.491	137.254	116.496	121.815	122.727	128.482	126.346
1015	3,26_248,0535m/z		248.054	3.262			140.13	108.179	174.896	99.831	66.8696	81.5713	91.5427	70.3714	81.3139	83.6009	72.5521	67.5294	50.9917	53.5719	49.1787	44.8897	40.5345	40.0876	13.3509	17.9018	25.3462	18.8753	8.02627	12.3032
1016	3,25_867,2582m/z		867.258	3.25152			74.6625	58.5273	65.7155	80.437	53.5318	74.6359	94.8749	52.3562	64.2172	64.1565	57.9061	85.7208	81.7051	103.634	76.6288	87.811	79.6417	78.3353	70.2345	67.8527	64.4858	56.4533	64.4454	60.1209
1017	3,25_677,0908m/z		677.091	3.25152			58.2361	60.7118	47.3276	37.415	33.7578	27.8918	12.1516	10.0928	22.3165	29.2971	31.8313	21.3534	19.9187	19.1231	17.1976	230.968	136.229	97.9459	20.8654	12.6559	25.5845	20.8138	16.0605	12.6284
1018	3,25_665,0632m/z		665.063	3.25152			46.8886	52.926	42.991	35.0439	30.2872	13.323	2.69949	7.33608	5.17694	25.6715	27.1538	19.603	15.883	19.569	10.8293	218.864	119.535	78.0195	15.6014	8.70573	13.5645	8.3215	9.09088	13.0752
1019	3,25_289,0671m/z		289.067	3.25152			12.9274	13.0881	18.0391	5.21323	7.0163	8.12754	35.7877	12.0554	14.9299	11.649	24.3179	53.6541	42.2863	56.2372	44.5206	15.2814	11.7754	9.64915	3.85199	7.18588	9.59039	18.954	64.0304	21.7767
1020	3,25_277,0558m/z		277.056	3.25152			49.7429	45.0555	47.5238	47.201	41.3295	38.2261	52.2696	41.2143	46.6648	46.1907	32.7888	46.4948	48.0977	51.6787	44.2563	30.733	35.6643	36.0698	39.3238	29.6728	34.0279	39.0478	34.5561	37.7079
1021	3,24_833,2162m/z		833.216	3.24105			198.933	221.468	206.134	201.123	187.417	177.279	166.012	176.825	173.239	196.326	167.943	229.4	185.523	177.806	198.977	338.596	295.873	285.341	241.81	188.326	200.774	231.148	215.615	238.513
1022	3,24_337,0771m/z		337.077	3.24105			35.0241	26.2391	36.0725	27.5917	26.7449	18.5522	22.983	16.2538	21.3991	23.4489	15.6096	21.347	25.3695	22.958	26.9551	31.6911	29.502	27.4567	21.9005	9.13033	23.3864	29.6882	12.1292	14.6784
1023	3,24_335,1338m/z		335.134	3.24105			65.7232	58.6789	65.0322	68.3899	56.7527	51.5835	63.3754	56.4089	64.2534	58.6898	54.768	60.0195	62.5562	66.83	61.7692	41.9394	42.3128	42.5828	44.1277	37.7832	40.5897	48.841	44.8476	42.3207
1024	3,23_831,2012m/z		831.201	3.23055			80.6339	88.5925	94.1751	92.7802	79.795	83.9702	90.6655	74.3222	85.0448	91.4846	69.6044	104.132	83.6582	83.4038	80.5266	160.745	142.613	141.435	133.772	95.7904	113.711	111.071	127.387	122.583
1025	3,23_763,2144m/z		763.214	3.23055			791.083	888.476	891.98	787.648	690.524	693.877	786.409	703.708	728.927	786.643	639.48	841.194	734.624	704.164	784.362	1316.07	1159.94	1074.76	955.845	781.991	821.891	849.433	902.282	881.15
1026	3,23_421,0092n	M-H2O-H, M-H	401.991	3.23055			300.587	319.155	320.224	272.066	275.794	240.406	313.751	300.215	352.507	301.125	291.986	277.429	307.137	309.563	333.535	73.6429	65.3802	82.9099	57.96	119.694	66.8971	76.1323	131.13	82.8894
1027	3,30_513,1442m/z		513.144	3.30393			72.4512	61.9064	63.2223	66.8481	56.9813	52.5858	53.1648	64.9675	58.9316	57.8849	56.2727	65.8911	50.2926	51.1071	46.6873	56.713	60.1534	65.8293	37.1331	42.6793	33.9149	36.3344	53.3117	38.6946
1028	3,39_242,0664m/z		242.066	3.3878			26.7097	29.483	24.7542	24.104	23.5201	19.8786	23.9322	23.272	26.1026	22.6245	21.3336	27.081	26.4747	26.5157	28.1608	11.8913	10.3538	7.27437	5.41522	7.20274	5.44788	8.11454	7.35349	9.49373
1029	3,34_265,0924m/z		265.092	3.33538			14.6456	14.2364	14.1447	20.3936	18.3948	12.2849	24.1192	22.5733	20.4354	21.317	25.5302	31.535	37.6087	43.9957	39.3537	12.5171	10.4619	10.3434	19.4249	18.9096	12.1973	16.7085	11.867	16.8839
1030	3,35_869,2773m/z		869.277	3.34587			239.389	240.185	230.305	250.667	208.967	209.502	208.967	188.451	198.497	222.079	172.604	207.66	178.738	187.929	176.368	278.011	285.756	238.214	231.81	190.706	194.363	185.832	192.305	193.344
1031	3,37_792,1987m/z		792.199	3.36683			197.666	205.076	288.381	90.8829	104.518	58.7328	215.625	184.968	241.661	208.971	169.171	233.376	241.903	274.735	269.198	0	0	0	0	5.35181	1.09595	0	1.27975	0
1032	3,37_519,0407n	M+H2O-H, M+FA-H	564.044	3.36683			265.437	282.512	319.573	180.912	182.895	144.981	285.513	271.089	310.394	274.788	253.527	276.295	296.59	301.719	320.914	13.1732	8.72144	16.0007	10.2068	40.6995	21.3661	28.407	47.0033	31.009
1033	3,37_533,0796n	M-H2O-H, M+H2O-H	514.062	3.36683			377.324	394.176	469.516	257.061	241.587	209.747	392.722	356.057	405.376	390.554	319.008	383.602	408.973	423.866	442.145	13.0022	10.2422	12.4247	10.8499	62.6655	24.5793	39.8918	52.5375	34.3109
1034	3,37_506,1502m/z		506.15	3.36683			66.5156	69.4415	54.3535	61.2466	73.2281	63.4782	76.3476	70.5789	76.312	73.2507	59.0061	79.6704	69.179	81.7711	62.8118	63.2617	64.0974	55.5035	72.707	58.5534	75.2466	78.8717	67.99	66.0922
1035	3,37_486,1312n	M-H2O-H, M-H	485.11	3.36683			194.77	186.159	239.551	115.739	123.694	96.2861	192.487	162.181	200.85	191.127	149.977	206.229	194.025	204.489	209.491	15.2572	4.6691	10.0233	2.32559	22.0147	5.31123	14.2129	28.1545	19.3596
1036	3,37_462,1579n	M-H2O-H, M+Na-2H	483.132	3.36683			665.84	708.206	800.189	443.689	441.354	353.852	692.837	650.009	759.365	684.289	604.896	701.7	753.119	784.603	798.553	80.4941	50.253	63.7988	57.7961	119.979	71.2554	98.3652	124.953	87.9167
1037	3,37_468,0572m/z		468.057	3.36683			64.0184	59.4087	65.9442	46.209	35.5691	30.4029	53.2682	58.2898	58.6753	61.6787	55.9122	59.6171	59.1273	58.1978	62.4108	0	0	0	0	7.55976	0	6.70263	9.24244	1.86737
1038	3,37_459,1707m/z		459.171	3.36683			262.336	277.544	308.363	176.327	170.951	125.081	292.984	265.536	280.723	282.193	224.803	301.462	293.917	306.42	316.852	16.5148	3.29074	14.4144	3.65875	29.2053	6.052	23.7324	25.1874	10.6541
1039	3,37_432,1349m/z		432.135	3.36683			523.948	538.553	609.12	343.885	324.418	287.518	512.979	458.532	538.763	490.308	445.902	562.05	529.094	559.914	572.497	40.2827	20.4087	38.2672	23.6308	71.5556	37.8988	40.4526	75.1711	49.1922
1040	3,37_415,3574m/z		415.357	3.36683			41.4623	48.6798	95.7286	4.14082	3.43821	0	40.1834	35.3647	51.7193	48.4519	26.4125	59.5777	58.0488	43.5627	88.6662	0	0	0	0	0	0	0	0	0
1041	3,37_136,0442n	2M+FA-H, 3M-H	317.087	3.36683			134.363	129.445	132.004	83.2925	80.991	77.7919	113.259	114.594	127.074	117.791	96.773	135.029	146.943	164.609	138.731	102.549	96.6116	98.1931	74.3965	90.7059	85.2326	126.202	70.0919	80.3759
1042	3,36_570,0879m/z		570.088	3.35635			64.5063	54.2738	67.8324	43.9502	39.045	26.3517	53.9898	43.5724	57.0116	54.3573	45.7136	58.0935	51.7202	52.5848	56.1607	0	0	0	0	0	0	5.08011	4.43704	0
1043	3,36_517,1765m/z		517.176	3.35635			4738.28	4165	5914.84	3052.04	2688.66	2157.33	3975.58	3284.16	4138.57	4095.19	3748.04	4595.89	4183.03	4269.2	4511.62	259.025	225.122	232.508	92.7489	283.211	210.679	233.549	308.519	211.11
1044	3,36_322,1133m/z		322.113	3.35635			19.3579	16.0265	13.4004	17.8137	15.8034	15.09	18.9689	17.6598	15.0913	20.3184	14.5018	19.5665	19.7231	20.1586	19.8494	17.0852	14.9046	12.3583	10.3037	11.6699	15.1765	14.8806	13.027	13.0561
1045	3,35_897,2710m/z		897.271	3.34587			137.22	156.41	152.074	145.439	132.163	133.468	145.336	116.95	115.465	145.344	134.711	156.491	145.82	160.532	148.255	220.643	206.869	172.322	149.01	120.358	139.239	136.565	138.517	151.21
1046	3,34_451,1443m/z		451.144	3.33538			43.5038	36.904	40.3606	38.2654	36.1903	32.1032	48.5618	37.9979	44.2861	49.4866	40.2696	49.8427	50.821	49.4305	49.3647	37.8196	33.0598	30.2103	49.6785	46.0182	43.9541	56.7898	41.0838	49.7001
1047	3,60_495,1707m/z		495.171	3.59508			75.6677	72.3076	83.008	67.0461	66.6018	54.0008	59.0481	68.246	57.9544	70.5401	58.1485	63.5843	63.0471	64.8462	62.0556	81.161	63.0683	70.3255	58.9303	65.2241	54.1187	56.1152	53.3201	63.3425
1048	3,61_338,1447m/z		338.145	3.60557			25.4578	22.7932	36.2658	21.9402	20.253	17.8769	34.0156	30.6559	32.3069	23.2376	20.2268	25.6191	30.8411	34.5212	34.005	5.95982	9.39932	6.77664	9.91492	12.5161	2.97425	13.201	15.6234	12.1261
1049	3,61_416,0439m/z		416.044	3.60557			18.2327	12.2964	17.3046	11.8331	14.8369	12.0655	9.97841	12.3625	7.59377	10.4181	10.5392	25.3244	7.96287	7.93213	4.36864	22.4309	23.5805	21.3333	20.3654	18.3364	15.5039	17.1034	11.4892	16.7894
1050	4,40_727,1462m/z		727.146	4.39753			111.676	133.805	118.552	112.842	107.837	95.7604	119.402	115.108	125.513	111.197	80.9772	89.147	67.5897	78.7794	70.0012	214.213	211.62	194.146	198.215	139.981	160.813	150.575	167.646	151.316
1051	4,39_279,1079m/z		279.108	4.38705			56.7227	51.5219	83.1562	47.7831	44.2793	39.7732	53.5997	44.5888	37.1402	49.947	47.4561	67.174	62.0242	74.6335	60.7233	56.3207	47.877	40.8503	61.0275	49.3594	41.0212	55.2808	50.9509	42.0906
1052	4,38_546,1554n	M-H, M+FA-H	591.149	4.37657			89.5312	70.2071	72.9261	106.511	84.6242	87.6156	68.8464	75.2925	70.1373	105.564	67.7513	104.915	88.808	84.9259	90.0533	150.348	113.094	109.524	195.666	127.867	129.913	135.833	132.78	159.204
1053	4,35_600,1174m/z		600.117	4.34513			142.306	81.5855	103.019	151.234	126.208	96.3798	103.387	94.5472	107.346	106.598	87.109	107.093	53.8245	64.4859	54.1119	198.84	151.88	161.931	120.027	106.055	100.371	107.615	98.9276	137.965
1054	4,35_380,1553m/z		380.155	4.34513			27.3348	32.2964	30.221	26.4509	24.8343	22.9035	27.5273	28.8139	31.4852	32.419	23.3231	31.6467	30.6142	28.8848	30.9705	21.9891	20.621	17.5217	29.0778	15.5981	21.9157	22.1387	20.0463	16.7087
1055	4,31_708,1303n	M-H, M+Na-2H	707.123	4.30557			145.074	131.543	136.07	131.268	104.682	129.112	103.864	116.526	107.04	117.581	84.9967	93.1072	63.6967	65.1753	60.6217	173.23	159.436	119.897	115.598	98.4798	114.443	110.139	105.04	125.068
1056	4,31_692,0464m/z		692.046	4.30557			42.9087	34.6989	43.2413	40.2343	26.0064	34.7427	31.185	38.2452	34.0133	31.0612	25.3139	25.891	20.326	24.7752	18.0758	52.6248	43.497	35.8456	39.7327	26.7677	29.2205	26.2128	33.243	38.8521
1057	4,31_426,0943n	M-H2O-H, M-H	425.087	4.30557			54.2221	50.582	42.6147	45.6272	44.0243	41.3364	36.4781	35.5133	33.5777	37.6955	30.2194	35.5477	21.0797	18.0774	19.4281	65.1558	57.2885	39.4419	44.3402	34.0523	40.2398	42.9997	34.9732	49.1382
1058	4,30_719,2369m/z		719.237	4.29508			129.726	115.25	116.161	94.7787	90.0644	71.5085	114.22	95.8649	112.766	114.987	80.8569	105.671	107.774	107.137	117.593	125.962	117.274	117.224	105.124	72.1141	72.0126	94.4652	85.3613	67.9107
1059	4,30_633,2394n	M+H2O-H, M+Cl	651.25	4.29508			873.776	891.018	849.743	723.777	674.365	604.706	734.974	694.443	732.221	742.953	589.65	743.244	761.056	775.899	775.011	864.215	783.938	845.342	791.09	580.508	545.837	682.203	638.507	533.324
1060	4,30_451,0463m/z		451.046	4.29508			39.0495	39.6272	34.6079	36.1473	35.4031	39.2182	28.8847	24.2387	25.2008	32.8682	25.651	34.5566	32.1064	30.238	37.1125	49.6005	28.6526	23.4256	28.2499	27.1636	17.1753	20.999	27.9917	20.8112
1061	4,30_443,1886m/z		443.189	4.29508			280.187	270.166	261.485	247.529	224.336	227.057	229.744	222.502	222.14	246.108	185.605	253.295	252.441	257.508	263.713	267.579	215.222	255.759	249.504	178.156	165.898	220.367	204.926	190.529
1062	4,28_519,0338m/z		519.034	4.2846			35.2605	34.4614	34.0687	35.1651	32.6821	42.6813	24.1111	25.3783	25.8984	27.1124	25.3995	37.6461	29.6926	29.7286	31.276	50.5751	26.1546	21.6463	30.6477	26.1795	16.4145	21.5892	22.9516	18.3596
1063	4,28_445,0344m/z		445.034	4.2846			29.489	30.8591	29.2508	29.0992	22.4179	30.6916	26.1647	23.4461	20.0637	24.6799	27.2929	31.4988	27.2371	23.7806	31.2839	28.1339	22.0216	21.9368	23.1031	19.8087	22.4393	20.4836	22.0634	15.4319
1064	4,28_400,0493m/z		400.049	4.2846			73.3679	86.5469	85.4653	76.7128	69.3578	79.7643	58.0478	52.3488	46.6642	65.0752	70.3295	66.567	62.5446	53.224	61.3985	84.4317	63.7893	41.5969	57.9115	52.6402	43.9874	45.2819	54.7753	48.8435
1065	4,44_393,0489m/z		393.049	4.43947			30.7686	39.6617	33.3476	39.522	35.7505	32.2466	31.4357	31.9109	29.2418	35.0034	21.2764	36.1538	33.3482	32.0479	35.6403	53.6084	46.5178	37.4377	41.8115	29.3921	34.9707	33.3936	36.3344	36.6652
1066	4,28_383,0589m/z		383.059	4.2846			165.53	158.749	162.35	179.483	159.775	178.967	138.599	120.132	131.684	161.754	127.29	143.947	162.213	154.246	165.811	199.831	141.115	110.756	127.061	135.175	105.644	105.191	124.903	105.747
1067	4,47_414,0228m/z		414.023	4.47092			43.2574	31.9287	31.5594	45.032	34.2015	31.0345	33.4652	28.6245	34.3216	25.809	22.702	27.5234	15.4368	12.7419	16.3435	51.1178	43.5927	43.5869	35.8615	32.5631	33.7641	38.2268	42.7917	47.7087
1068	4,48_1152,2508n	M-2H, M-H, M+FA-H	575.118	4.4814			665.104	702.226	716.531	706.412	685.914	620.379	747.372	651.883	695.811	638.479	491.543	581.675	540.045	537.207	504.033	1090.67	1077.09	917.515	981.424	765.204	857.38	803.857	843.892	832.429
1069	4,53_551,0076m/z		551.008	4.53382			24.3928	28.4464	22.1947	33.8668	33.7336	35.3827	26.0838	28.1814	28.3854	31.8914	26.7813	32.2462	18.4667	18.184	16.1551	57.1862	64.6047	59.407	59.6821	52.3913	53.7783	43.4552	48.7742	58.8
1070	4,53_519,0673m/z		519.067	4.53382			39.2275	34.4808	33.4928	44.4437	40.3103	41.923	33.8179	40.1049	33.6956	42.5341	31.4311	43.2362	27.1157	26.1885	29.8326	99.3079	79.5397	73.2702	79.002	59.1607	68.8048	44.5899	56.3474	75.2047
1071	4,53_513,0524m/z		513.052	4.53382			39.6884	36.6164	36.0955	51.6069	45.1828	40.499	36.4016	38.8733	33.6241	41.5416	26.6522	37.5103	26.3377	27.4117	27.6767	83.582	78.4347	68.6863	73.0639	57.3042	63.8287	51.4179	62.073	75.7883
1072	4,53_465,0094n	M+H2O-H, M+FA-H	510.013	4.53382			108.657	89.0557	96.139	123.601	116.116	105.342	107.171	100.862	102.887	109.825	92.1105	125.646	67.9218	61.2181	72.03	228.852	209.044	178.327	201.195	169.335	170.74	139.62	164.101	207.371
1073	4,53_460,0303m/z		460.03	4.53382			27.6269	29.5268	21.6134	34.0057	29.3704	35.2272	26.2615	27.2735	23.3698	27.3069	25.1338	33.9355	17.1578	17.1389	17.874	76.6226	64.2818	59.1024	64.0383	50.552	60.5381	39.5859	46.8177	60.7209
1074	4,53_445,0657m/z		445.066	4.53382			160.849	130.773	139.691	186.266	167.336	166.914	150.259	154.041	155.995	152.715	120.088	154.311	99.4306	94.0469	102.565	279.803	252.695	228.683	247.452	181.392	197.353	174.479	207.415	238.146
1075	4,53_431,0782m/z		431.078	4.53382			20.0689	17.6491	21.2506	25.4074	22.0426	20.715	17.8804	18.4574	17.7067	15.9907	12.2673	22.7696	13.4244	12.958	13.4261	48.6323	52.011	43.3951	47.5464	37.259	33.6682	29.0817	33.0206	42.2016
1076	4,53_400,1236m/z		400.124	4.53382			11.2931	12.7992	6.90341	20.3602	13.0036	13.1916	13.1295	12.0114	10.2785	14.3438	8.14949	20.5235	6.2779	7.11751	8.91603	40.7358	36.4422	37.4284	38.8172	21.2214	22.6312	22.6995	20.636	26.0124
1077	4,53_399,0628m/z		399.063	4.53382			10.6037	9.06106	11.8012	19.1404	11.5688	14.1275	11.6444	12.3604	11.1172	9.96417	13.2534	17.359	8.05102	5.35383	10.0398	38.7925	30.4418	24.3175	31.5509	18.5325	25.5393	19.2609	24.2181	32.1687
1078	4,53_378,1033m/z		378.103	4.53382			299.591	271.772	283.082	386.535	355.369	310.05	298.72	294.72	285.023	286.516	226.033	364.095	200.739	197.88	207.98	627.323	539.716	480.643	538.216	416.902	424.72	354.509	430.223	506.524
1079	4,53_315,4262m/z		315.426	4.53382			0	0	0	0	0	0	0	0	0	0	0	0	0	0	0	17.5025	9.90211	5.04092	9.08261	0	1.8711	0	0	5.52547
1080	4,53_315,2933m/z		315.293	4.53382			0	0	0	0	0	0	0	0	0	0	0	0	0	0	0	47.1634	39.7136	19.6366	32.6635	6.71224	11.499	3.0723	10.0313	20.4456
1081	4,50_660,0725m/z		660.072	4.50237			67.8805	111.82	63.3552	63.5195	62.6782	23.6979	16.7605	5.73611	20.5626	2.39594	35.3723	105.121	24.4188	19.3614	25.3862	18.2427	55.9277	33.8208	74.9016	49.7615	60.4507	42.2296	50.265	38.9716
1082	4,50_617,1158n	M-H, M+Na-2H	616.109	4.50237			1038.27	1571.46	1063.88	996.45	899.83	444.92	332.128	228.174	398.971	215.781	560.312	1550.32	425.062	394.335	387.686	370.637	878.787	561.549	996.72	730.301	945.266	709.57	798.068	592.825
1083	4,49_413,1651m/z		413.165	4.49188			25.2192	22.9372	33.0404	20.5949	20.7835	16.822	43.5964	33.1663	44.6547	39.8014	32.0162	41.0708	52.3032	56.0923	51.5703	0	0	0	8.78801	2.26816	0	7.21682	2.26538	2.36145
1084	4,47_653,2056m/z		653.206	4.47092			48.2294	24.1669	33.6794	62.8327	50.1134	41.9973	33.427	40.7695	36.5312	29.446	18.9985	34.2891	9.47107	7.99104	11.0452	69.0928	41.6715	50.4802	31.5803	22.9197	23.7608	18.7085	37.9403	34.446
1085	4,28_337,1131m/z		337.113	4.2846			17.4665	11.619	12.8164	15.715	12.2462	15.0838	13.628	16.3787	14.7996	9.37506	5.32349	14.5725	8.5842	8.79874	8.96884	19.2627	17.0749	17.8855	13.9018	12.4586	13.5789	14.9397	15.7951	13.671
1086	4,27_467,1392m/z		467.139	4.27412			112.063	81.2698	86.8336	89.9064	83.738	77.1559	100.055	96.6711	97.878	100.177	73.4755	94.8701	91.2235	95.3546	90.7202	72.149	63.3839	87.1852	76.0695	69.4631	57.934	84.3619	83.5265	70.4041
1087	4,26_323,1342m/z		323.134	4.26363			36.2341	33.9042	40.0176	36.5381	34.1328	31.5045	38.4562	38.2023	37.3738	38.74	27.6477	39.8695	43.2836	39.9398	45.9915	39.5359	40.0005	32.2538	32.7854	32.0136	37.0252	39.6655	35.8296	38.7717
1088	3,91_583,1148m/z		583.115	3.9072			64.587	64.0356	77.9214	74.3954	69.7904	66.8466	102.407	67.6702	95.1965	64.4686	43.9767	58.1909	35.7717	32.3615	36.3892	114.403	126.269	122.119	102.594	73.4632	96.9614	100.973	84.5987	89.6009
1089	3,87_354,1516n	M+Cl, M+FA-H	399.15	3.86765	Ethylhexose+deoxyhexose, formic acid adduct	Sugar	2226.25	2132.48	2893.36	1393.32	1738.93	1352.78	3251.2	2390.98	3157.85	3704.91	2794.45	2921.81	4179.47	4643.66	4349.15	23.3559	32.1801	34.1518	72.2795	166.204	56.8379	101.825	128.532	94.1813
1090	3,86_416,1401m/z		416.14	3.85717			62.159	61.6569	87.2462	33.6815	43.4677	34.5566	97.0342	75.0263	92.1185	129.492	90.8747	94.3436	138.234	154.491	138.685	0	0	0	0	0	0	0	0	0
1091	3,85_205,0351m/z		205.035	3.84668			25.9694	27.2673	30.0543	26.9298	21.2386	23.6324	21.2956	22.1815	22.3321	21.6503	27.3387	26.0402	21.5828	20.1881	23.8956	21.4735	20.5089	18.0147	13.4047	16.8003	27.1372	18.5826	19.9918	20.824
1092	3,84_384,1619n	M-H, M+FA-H	429.16	3.8362			878.119	824.088	976.506	717.727	698.339	574.105	860.846	791.909	867.719	937.859	834.197	894.01	1035.03	1082.42	1085.68	243.607	249.863	345.783	301.397	330.678	248.075	246.139	372.405	358.622
1093	3,83_537,1193n	M-H, M+Na-2H	536.112	3.82572			132.37	127.228	151.541	423.512	341.067	290.991	175.343	176.123	148.119	368.304	484.226	458.621	345.189	319.78	313.013	81.3196	80.4863	71.9143	373.616	249.519	130.941	274.783	111.49	110.437
1094	3,83_350,1448m/z		350.145	3.82572			8.80678	9.15241	7.79033	12.409	9.32626	8.57695	17.0954	17.9839	14.9872	19.5151	11.7096	23.1129	31.0819	28.4939	39.4719	9.91745	12.4278	7.65425	34.4711	35.5557	30.0867	35.2613	37.8408	34.0999
1095	3,74_735,1434m/z		735.143	3.74185			201.788	206.158	229.549	237.294	220.376	168.622	233.889	218.226	237.06	212.802	148.901	203.655	107.734	104.798	121.01	356.587	361.83	372.181	346.843	246.5	277.116	280.642	246.631	297.492
1096	3,74_359,0615m/z		359.061	3.74185			16.6302	22.7136	19.2351	15.627	14.5811	12.5794	23.9368	20.3611	15.7111	24.8565	21.0257	35.3252	31.4831	35.5524	35.3886	19.7712	21.9262	18.3148	37.1954	34.4337	18.9594	34.716	36.3736	24.08
1097	3,72_1107,3447m/z		1107.34	3.72088			53.3949	68.7104	61.2186	108.711	99.9608	62.6748	88.5435	110.917	57.1469	69.2395	100.571	155.578	163.802	241.766	154.837	139.234	177.41	184.398	45.4077	32.1393	26.1528	52.8772	40.4744	37.0767
1098	3,70_459,1711m/z		459.171	3.69992			81.837	80.352	80.6506	61.4706	70.0172	53.4795	90.0466	86.4614	93.6741	101.661	84.3784	90.2704	126.422	124.621	141.845	10.551	8.95015	5.5587	27.7477	31.125	14.1194	22.6262	30.5866	19.5321
1099	3,66_385,1343m/z		385.134	3.65798	Ethylhexose+pentose, formic acid adduct	Sugar	3375.81	2928.61	4118.49	2365.98	2251.4	1855.61	4526.22	3460.07	4204.78	4796.15	3750.71	4493.95	4979.53	5425.15	5250.76	99.5214	112.194	120.154	128.554	358.806	145.86	216.111	344.109	228.023
1100	3,65_779,2455m/z		779.246	3.6475			1125.6	1267.07	1249.26	1135.5	1044.37	1049.47	1067.94	922.809	927.478	1118.5	896.989	1101.22	977.321	962.705	1000.72	1993.28	1640.55	1468.36	1266.23	1011.79	1040.42	1120.83	1099.38	1063.08
1101	3,65_298,1220m/z		298.122	3.6475			14.5029	18.3239	15.3031	14.9405	13.132	11.9304	21.144	20.7288	28.3235	21.6252	13.1592	19.2929	32.7992	34.4647	36.1935	1.48021	5.00576	5.95491	12.6199	12.977	9.32751	16.1216	15.1772	9.07984
1102	3,63_845,2172m/z		845.217	3.62653			49.1517	56.1665	50.1621	47.3694	46.0558	46.1286	49.5947	43.6012	36.8894	48.3104	35.3551	59.9678	45.4511	47.0961	42.7439	99.1756	88.3116	82.5655	78.2169	57.8289	59.8394	60.5662	65.3075	69.456
1103	3,92_537,1454m/z		537.145	3.91768			42.294	48.8378	33.7769	47.0958	43.0925	43.0224	45.8525	51.1506	60.2253	83.565	65.145	91.3736	100.473	93.1469	102.076	160.624	122.492	120.286	205.322	168.185	151.151	231.074	120.002	173.387
1104	3,98_164,0714m/z		164.071	3.98058	Phenylalanine	Aminoacid	210.092	195.011	229.797	131.74	104.085	143.46	141.286	107.254	125.236	97.0353	71.6881	70.6185	64.8835	66.8738	48.2231	136.885	118.821	143.911	50.3562	39.8833	97.368	93.4473	49.247	56.4808
1105	3,98_232,0586m/z		232.059	3.98058			167.721	152.007	177.324	106.759	80.7877	106.245	111.696	93.5912	99.8799	71.566	60.4206	58.5498	50.9847	53.6927	36.1618	122.276	113.143	114.881	43.861	35.8724	81.3284	71.263	36.5226	47.2892
1106	3,98_310,0012m/z		310.001	3.98058			77.7149	70.176	81.6486	48.9997	39.3811	49.9141	51.3302	44.4423	46.3168	34.1305	30.0601	27.8842	21.2766	20.7745	16.7547	46.1193	43.9776	48.4964	19.1636	16.3555	31.3605	33.4386	16.6777	19.6769
1107	4,25_399,0536m/z		399.054	4.25315			22.5717	107.994	84.7847	54.3698	52.7748	35.6713	26.2847	63.7553	5.11987	8.96377	111.478	68.0794	23.6733	14.9446	8.38113	11.6237	1.48853	0	2.71141	4.10571	9.80423	0	17.7574	5.77417
1108	4,25_279,1079m/z		279.108	4.25315			135.292	120.41	132.639	121.576	114.839	97.8846	130.768	133.122	127.982	105.982	89.0845	136.522	125.789	131.525	128.283	132.003	122.708	135.904	133.609	111.05	111.05	123.224	114.884	114.055
1109	4,20_662,1240n	M-H, M+FA-H	661.117	4.20073			218.476	253.271	240.255	184.857	157.37	187.93	181.769	165.923	165.81	157.883	185.315	164.251	144.124	146.627	136.575	246.23	329.86	234.811	245.17	222.34	228.502	207.326	224.832	229.089
1110	4,20_198,0417n	2M+FA-H, 3M-H	593.13	4.20073	Prodelphinidin dimer 1 (Pg+P)	Flavan-3-ols	1063.38	1245.46	1228.96	958.501	824.451	941.123	941.879	836.453	925.445	776.966	939.577	916.586	777.308	730.824	772.477	1217.06	1547.37	1128.98	1148.3	1086.67	1064.2	976.562	1078.56	1103.19
1111	4,20_497,1503m/z		497.15	4.20073			47.4135	42.1357	48.059	47.6458	41.8908	39.4674	44.7819	43.1088	43.4562	48.1994	36.1625	41.441	44.5421	49.7013	37.6003	31.2535	33.3164	43.8426	37.6972	34.5325	45.4401	59.648	37.3054	42.397
1112	4,20_436,0853m/z		436.085	4.20073			12.3282	16.1961	14.0735	18.2052	16.5599	11.4918	11.9441	15.2782	13.2874	16.6241	10.7944	17.3953	12.2819	11.4049	13.9818	49.1465	31.7007	32.073	28.5965	19.5981	26.0461	16.1281	24.2864	24.2316
1113	4,20_368,0979m/z		368.098	4.20073			113.349	116.465	113.684	129.86	109.136	94.1069	98.4747	102.294	92.8361	132.297	93.1531	126.143	99.5034	93.1266	109.186	260.021	189.69	172.462	173.794	120.087	145.47	115.762	136.256	159.613
1114	3,23_381,0668m/z		381.067	3.23055			23.7592	31.9524	27.1142	38.211	20.5688	32.8176	65.1288	35.9022	50.1119	93.7339	43.4146	82.7361	145.713	170.299	206.146	41.7983	31.5391	12.7128	14.856	16.085	11.4348	13.8803	20.5668	14.0544
1115	4,15_608,1147m/z		608.115	4.14832			87.5025	53.3617	59.0796	92.5543	90.2059	62.0632	78.6314	66.1452	63.1717	69.7953	49.055	71.5459	37.7569	40.5472	41.0862	153.525	109.073	145.402	88.9398	76.299	67.2128	91.861	66.5549	92.2031
1116	4,11_443,1759m/z		443.176	4.10638			107.582	91.9276	123.667	80.1839	108.463	89.4371	153.838	127.002	134.852	177.379	152.556	141.604	227.249	236.631	249.317	12.369	17.5558	14.8944	102.914	76.293	52.3067	70.8046	59.1019	55.6271
1117	4,10_727,1470m/z		727.147	4.0959			555.285	602.643	593.922	582.201	532.83	523.47	639.689	559.018	635.442	545.052	430.788	489.335	389.585	406.688	373.218	972.915	1075.29	927.088	968.192	732.057	771.412	779.651	812.135	817.69
1118	4,07_323,1340m/z		323.134	4.07493			62.2212	57.1763	62.4453	59.5173	54.3852	51.4034	63.6982	53.9105	62.2305	53.405	51.421	61.5981	58.5094	61.6026	61.5372	56.4658	54.7332	51.6746	53.0564	44.3465	53.1157	53.4438	48.0106	52.2941
1119	4,05_335,1331m/z		335.133	4.05397			29.8107	26.0502	32.1052	27.328	30.3294	23.8863	24.5043	27.1412	26.315	24.0738	22.5114	24.4663	26.845	25.5472	29.2169	17.1023	19.7168	13.2308	19.685	14.971	12.717	13.9223	21.7813	16.0172
1120	3,99_399,0535m/z		399.054	3.99107			25.63	17.4229	23.1089	18.7122	18.3408	17.7555	11.1067	12.9633	12.1884	19.4869	8.29061	17.8654	14.1738	12.3927	11.5131	25.267	14.7346	22.8163	9.74898	16.3048	16.1998	14.013	9.01544	9.60702
1121	3,99_335,0975m/z		335.098	3.99107			35.4115	30.7308	35.3855	33.3205	31.3621	24.3123	35.6917	39.0231	36.2661	32.2402	27.5734	34.065	36.556	37.8896	37.0162	27.0916	26.7788	27.0231	28.4146	24.5883	23.4478	32.1664	27.7481	29.0013
1122	3,98_313,0466n	M-H2O-H, M+H2O-H	331.067	3.98058	Trihydroxybenzoic acid hexoside	Hydroxybenzoic acid	2959.78	2051.41	2486.14	2111.68	1882.48	1952.1	1762.32	1515.04	1622.84	1782.65	1333.8	1580.54	1475.4	1550.98	1267.17	2161.41	1549.26	1876.78	1011.4	1265.32	1180.97	1121.42	887.203	1023.79
1123	4,11_567,1562m/z		567.156	4.10638			28.1331	19.1706	18.638	23.6234	18.2665	14.7768	27.1414	36.2572	22.4596	27.5121	22.9917	43.7082	45.535	52.9859	30.1326	54.604	51.7649	60.1273	51.207	50.8301	55.3514	78.4729	56.2459	56.5461
1124	3,22_468,0951m/z		468.095	3.22007			285.414	302.43	309.609	228.137	221.437	181.802	248.747	245.265	264.69	260.678	220.732	244.703	258.507	232.889	291.512	80.2493	78.3242	80.0116	53.6214	67.3619	63.3877	73.4397	71.6967	63.8826
1125	3,22_365,0722m/z		365.072	3.22007			3.67601	0.895452	1.93725	0.937419	6.47205	11.105	195.955	5.10996	36.5766	195.591	298.36	1197.58	719.976	1203.3	938.402	11.3482	4.55224	1.63528	0.162898	3.87266	0.321708	0.359497	6.17556	0.241206
1126	3,22_361,1060m/z		361.106	3.22007			43.2365	40.9465	48.8587	28.3239	29.0598	19.111	57.7044	32.9706	43.263	24.5246	18.9266	22.24	22.8621	24.3236	21.3064	5.63819	6.29957	6.83785	7.27211	10.2241	11.0824	11.6794	10.9452	7.77022
1127	2,38_274,9718m/z		274.972	2.3757			54.6141	57.1298	59.8967	57.764	60.1674	58.611	61.3229	57.5558	59.2685	58.118	47.263	55.5619	51.3852	55.6874	53.4502	52.0609	51.9935	48.2231	43.9171	42.799	49.6674	47.9532	54.5991	47.5811
1128	2,38_191,2671m/z		191.267	2.3757	Citric acid, saturated mass	Organic acid	220.203	173.496	205.578	176.076	142.047	172.807	138.015	109.552	131.39	163.725	92.9241	127.881	128.495	132.794	135.672	75.2107	55.9859	49.8339	17.3735	15.9302	59.1862	32.7503	47.384	43.7971
1129	2,38_191,1637m/z		191.164	2.3757	Citric acid, saturated mass	Organic acid	348.627	289.029	326.415	291.386	246.271	290.46	235.912	207.947	226.96	278.43	178.516	231.191	230.136	233.523	242.186	145.547	118.556	105.054	49.0779	45.3897	115.84	81.3456	99.638	98.7717
1130	2,37_400,0221n	M-H, M+Na-2H	420.995	2.36522			433.301	421.507	445.305	396.026	390.908	406.493	373.65	336.39	363.459	390.145	341.282	343.894	348.981	348.845	360.433	351.815	351.985	333.127	281.259	260.793	321.065	298.577	331.647	318.179
1131	2,34_551,0859m/z		551.086	2.34425			130.781	100.339	126.198	111.706	98.495	98.3848	126.295	100.475	107.97	128.766	95.9908	119.88	159.746	154.849	156.221	65.0407	56.2512	53.4716	68.2961	61.4579	86.4952	83.4845	64.0793	66.9908
1132	2,33_723,2203m/z		723.22	2.33377			70.5357	62.6961	85.1193	85.276	71.405	69.0446	81.9829	66.7312	49.4259	59.1994	46.3079	56.4083	47.202	42.3507	46.4112	102.956	90.8695	103.718	81.2177	59.8798	68.4925	71.7521	83.0112	91.7747
1133	2,30_467,0345m/z		467.035	2.30232			27.854	26.462	24.4763	38.3391	32.1772	35.2763	45.1302	35.0371	46.3896	59.2667	40.9191	51.9611	64.559	61.1841	62.7793	33.8137	23.2655	25.3316	47.8692	42.0243	41.6566	49.1349	34.4979	39.7388
1134	2,30_337,0771m/z		337.077	2.30232			4651.96	4237.06	4634.5	4842.53	4354.14	4460.03	5626.95	5034.86	5298.06	6534.45	5089.01	6039.99	7919.84	8127.54	7583.15	3680.37	3295.49	3448.36	5483.86	4687.57	4757.36	5128.54	4082.45	4596.76
1135	2,29_473,0515m/z		473.051	2.29183			46.4415	40.7475	37.0028	55.1668	40.5626	46.5536	49.1989	41.8708	50.1805	73.3058	52.1073	60.3053	83.2067	79.1095	81.6171	39.2025	26.1911	33.6553	60.1146	49.9743	48.02	60.5289	46.5002	49.608
1136	2,29_437,0005m/z		437.001	2.29183			28.6443	24.3663	23.0097	29.0101	28.4273	32.1523	38.5808	25.5034	37.9532	43.3833	29.3202	42.2271	55.4628	57.3174	55.5907	21.6767	20.1966	13.8632	35.5726	27.0065	30.5056	37.0583	30.6053	31.2935
1137	2,29_405,0640m/z		405.064	2.29183			177.857	179.529	163.418	215.824	194.69	207.291	219.738	193.249	239.698	308.283	241.608	287.058	350.412	338.161	341.568	174.185	158.876	151.977	262.596	227.375	228.771	232.877	185.058	213.959
1138	2,26_346,0550m/z		346.055	2.26038			48.3158	66.0345	67.4672	15.6194	15.1579	14.6457	42.7318	26.3496	41.117	39.7309	30.1582	44.9702	96.2261	105.96	84.6993	42.5471	42.262	48.2927	64.9577	56.5725	47.3179	64.3183	58.1323	53.3784
1139	2,10_733,1310m/z		733.131	2.09503			0	0	0	313.591	8.39194	234.276	315.69	43.9862	162.554	116.954	137.836	51.612	370.993	405.958	311.129	0	0	0	0	2.88699	0	0	113.666	12.1304
1140	2,10_289,1148m/z		289.115	2.09503			324.497	195.816	293.876	244.011	191.136	248.403	180.939	158.206	155.57	197.809	190.8	172.625	166.742	165.841	156.644	28.185	38.1065	23.8966	17.8394	15.9408	64.8014	40.5708	31.4711	21.2412
1141	2,07_526,0029m/z		526.003	2.07407			73.9001	69.1702	62.1433	47.5688	42.4714	42.8009	45.5253	42.1659	43.4534	51.2425	31.3302	30.1407	40.8357	34.804	42.6618	89.7586	75.4272	84.0037	26.3912	17.6689	38.5947	25.5713	24.0496	30.2251
1142	2,38_289,9362m/z		289.936	2.3757			339.897	318.272	347.451	317.114	306.178	317.261	306.986	303.696	303.488	289.664	277.751	282.229	288.507	290.218	291.064	249.996	238.486	239.307	210.255	207.948	233.002	233.012	239.996	238.652
1143	2,07_283,1029m/z		283.103	2.07407			41.9369	48.547	44.8275	38.3921	33.8415	43.3208	36.9612	30.0373	33.2318	44.7735	30.7081	38.4374	34.8073	32.2301	37.6842	37.4282	33.5029	32.2585	22.6859	23.1379	25.8798	24.994	18.4759	23.2159
1144	2,38_377,0328m/z		377.033	2.3757			120.189	156.188	145.951	163.196	136.48	139.429	154.793	124.737	157.987	153.129	156.134	139.123	128.537	115.878	135.955	240.517	263.297	257.726	236.413	228.433	198.895	231.026	248.299	249.341
1145	2,38_408,0149n	M-H, M+Na-2H, M+Cl	407.008	2.3757			856.431	782.016	850.564	778.962	700.762	787.152	676.107	638.952	654.352	725.886	584.786	649.084	660.232	661.107	676.057	572.196	530.633	513.856	353.489	318.451	494.382	405.983	480.902	448.387
1146	2,38_704,8931n	M-H, M+Na-2H	703.886	2.3757			315.579	284.589	302.181	272.652	255.64	261.235	250.04	236.049	245.877	259.534	215.258	237.519	232.688	230.21	243.683	182.309	162.322	161.013	114.125	110.465	169.345	147.131	172.838	180.054
1147	2,38_666,9718n	M-H, M+H2O-H, M+Na-2H	687.917	2.3757			543.93	520.347	558.186	520.039	470.432	527.978	455.993	419.467	460.14	500.626	393.144	448.979	432.844	428.211	437.319	415.51	373.13	376.475	249.525	248.398	343.226	294.956	328.522	319.387
1148	2,38_681,9047m/z		681.905	2.3757			138.337	119.81	141.278	126.295	109.485	114.842	109.881	97.4273	108.651	117.722	89.8654	105.807	100.849	96.531	102.772	87.3672	74.6158	62.9753	43.7984	43.3232	72.7066	54.3915	61.9905	63.1478
1149	2,38_644,0049n	M-H, M+Cl	678.969	2.3757			320.542	304.83	315.622	313.649	267.119	315.015	267.419	234.773	273.601	296.409	224.091	257.066	249.499	247.498	261.12	239.153	202.331	193.169	109.795	116.318	192.875	155.172	186.705	181.25
1150	2,38_672,9561n	M-H, M+Na-2H	671.949	2.3757			1371.34	1221.24	1319.65	1237.8	1148.1	1228.47	1105.65	1018.51	1113.35	1157.6	926.486	1027.5	1044.98	1028.7	1079.01	826.279	771.799	732.725	445.909	471.386	745.546	615.939	708.605	672.003
1151	2,38_663,0008m/z		663.001	2.3757			310.479	301.774	301.774	291.512	269.152	279.33	266.589	249.587	258.871	278.433	230.273	255.333	247.709	246.481	252.99	236.2	205.093	187.981	130.409	129.908	188.523	167.517	182.171	172.807
1152	2,38_656,9861m/z		656.986	2.3757			312.099	286.448	300.53	288.687	255.243	284.847	244.37	224.741	247.128	265.372	208.568	224.875	238.846	233.527	250.135	217.951	182.243	173.716	122.884	121.809	180.897	152.807	168.853	173.55
1153	2,38_629,9988n	M-H, M+Na-2H, M+Cl	650.973	2.3757			512.279	446.979	486.41	458.506	400.176	447.226	397.448	342.86	385.984	421.643	325.324	382.975	357.563	363.522	359.309	311.561	298.82	261.369	177.036	159.455	272.953	219.944	247.913	247.958
1154	2,38_649,9669m/z		649.967	2.3757			196.974	171.132	179.377	177.269	143.555	162.756	151.093	128.772	145.149	162.622	108.411	144.309	139.372	144.294	139.755	90.2719	85.9838	69.8836	38.1363	39.8538	84.991	58.4555	69.0816	62.5373
1155	2,38_614,0276n	M-H, M+Na-2H	635.005	2.3757			923.992	772.756	891.127	793.323	676.799	762.478	654.594	562.732	644.002	737.56	537.482	635.612	628.039	636.473	662.732	518.365	458.657	419.278	257.504	232.548	421.511	339.32	403.208	362.689
1156	2,38_620,0444n	M-H, M+Na-2H	619.037	2.3757			1664	1432.75	1583.2	1444.33	1263.64	1477.93	1234.69	1106.25	1226.21	1367.07	1019.25	1193.57	1185.81	1220.57	1230.16	954.302	815.25	766.151	454.423	433.469	809.867	598.297	717.182	675.403
1157	2,38_501,8407m/z		501.841	2.3757			121.877	114.355	120.71	101.71	97.0741	115.989	106.688	102.902	113.355	111.144	81.9105	91.2778	99.2775	105.609	98.4375	74.8372	77.9462	66.5938	57.6953	61.0903	80.3622	63.3204	77.1359	82.9393
1158	2,38_480,9286m/z		480.929	2.3757			317.564	305.945	324.622	295.3	293.956	300.853	279.526	277.998	282.613	283.718	260.86	255.739	272.867	262.129	289.187	252.073	238.848	225.681	178.361	182.052	215.328	213.217	226.431	228.487
1159	2,38_436,9649n	M-H, M+Na-2H	435.958	2.3757			2231.79	1932.05	2204.49	1978.32	1818.65	1940.48	1749.38	1595	1694.69	1862.98	1486.79	1661.77	1652.2	1629.38	1718.46	1286.43	1182.75	1084.8	793.657	750.072	1157.36	978.53	1122.12	1085.74
1160	2,38_428,0170n	M-H, M+Na-2H, 2M-H	427.01	2.3757	Citric acid adduct	Organic acid	1800.82	1651.1	1762.09	1614.34	1487.96	1607.84	1465.29	1383.11	1465.96	1526.05	1303.44	1428.81	1395.59	1411.62	1423.27	1242.51	1152.66	1096.14	768.354	760.381	1104.18	956.325	1056.15	1036.24
1161	2,38_405,0279m/z		405.028	2.3757	Citric acid, 2M+Na-2	Organic acid	4595.82	4016	4513.7	4049.36	3686.49	3982.71	3649.59	3265.16	3451.59	3810.85	3019.66	3535.22	3452.13	3520.79	3528.51	2681.14	2392.4	2312.98	1570.78	1481.45	2409.04	1954.17	2224.68	2115.83
1162	2,06_711,0432m/z		711.043	2.06358			71.311	71.0315	63.5555	35.7358	26.0567	30.9467	30.1404	19.8735	31.3443	37.1659	15.2774	12.1691	24.6458	19.4152	20.6558	108.499	99.1714	111.994	4.85626	1.82477	12.6601	8.90579	0	7.02933
1163	2,06_679,1061m/z		679.106	2.06358			144.915	165.06	136.8	79.7219	61.8603	71.0141	74.4569	51.7289	71.4537	87.7321	37.5338	34.3062	65.8708	55.3252	56.4612	246.231	215.953	256.454	21.8621	16.5109	49.0807	30.0762	16.0225	29.7392
1164	2,06_636,1487n	M-H, M+Na-2H	635.141	2.06358	Glutathion, 2M+Na-2	Peptide	605.2	565.629	496.256	287.683	231.821	272.627	265.552	188.767	264.589	294.258	126.398	145.142	224.94	198.495	218.063	985.949	806.961	900.762	75.9398	57.473	149.621	90.209	50.5077	90.549
1165	1,76_291,9883m/z		291.988	1.76195			141.117	178.702	159.528	193.931	178.382	165.675	175.263	144.913	182.996	147.573	193.77	174.834	159.304	124.218	176.248	211.437	261.473	241.87	209.187	259.13	267.533	259.294	197.971	255.658
1166	1,70_603,1775m/z		603.178	1.69905			879.281	844.481	906.063	941.004	795.04	852.644	875.541	746.399	717.529	859.434	694.854	867.484	768.708	773.516	791.815	897.55	780.039	702.04	741.41	662.564	701.024	686.299	755.143	712.888
1167	1,67_298,1256n	M-H, M+FA-H	343.123	1.6676			348.116	351.015	357.015	329.355	298.185	286.155	378.309	328.932	401.744	368.015	303.127	382.098	415.374	450.281	412.479	362.235	398.779	343.627	381.112	350.835	307.39	373.593	358.664	345.569
1168	1,65_625,9342m/z		625.934	1.64663			56.8607	33.7671	40.0797	33.6736	41.3578	31.7148	26.2541	33.1232	98.3041	53.2696	53.7193	78.5158	27.7144	24.8421	28.6643	28.4301	42.1437	64.4593	57.4827	20.2695	38.8037	44.3251	46.8099	55.4929
1169	1,65_548,9638n	M-H2O-H, M-H	547.957	1.64663			202.481	135.036	123.17	139.316	212.507	140.187	144.63	135.846	333.304	180.446	151.843	295.548	117.875	101.866	133.252	117.195	166.808	223.504	223.697	92.4641	135.77	148.772	167.65	203.277
1170	1,63_188,0562m/z		188.056	1.62567			116.997	80.4631	103.47	93.2557	84.1674	92.7197	76.2028	66.935	79.2979	96.3533	77.7587	92.2647	95.7049	101.674	90.0507	53.2982	46.2987	47.8552	32.5516	29.8999	35.0497	39.4269	31.2065	32.1894
1171	1,59_523,0884m/z		523.088	1.59422			164.718	145.527	161.347	180.546	181.206	170.081	195.727	170.876	184.681	256.999	203.546	209.172	237.837	235.166	224.251	139.506	141.379	140.977	183.948	157.355	151.841	181.009	146.188	164.531
1172	1,58_404,1039m/z		404.104	1.58373			105.832	82.2203	101.115	105.002	103.695	81.2252	128.35	92.8297	124.612	200.019	123.303	146.273	189.483	192.852	161.104	70.0513	59.0345	60.7989	73.5329	60.575	60.3484	95.5419	54.5407	73.5729
1173	1,58_217,0298m/z		217.03	1.58373			176.725	156.961	174.484	158.156	150.571	139.84	139.999	116.606	136.189	126.009	103.261	115.572	130.383	129.514	133.62	135.417	141.356	157.897	118.025	113.376	94.8363	121.528	104.237	107.163
1174	1,57_431,1397m/z		431.14	1.57325			34.4669	0	14.86	4.57202	12.5458	8.27268	32.3074	0	16.4892	26.5606	14.5258	84.8221	29.1369	34.5705	32.7746	4.57963	27.6579	5.61834	11.3923	12.8947	0	4.07778	10.9062	7.34453
1175	1,57_324,1053n	M+Cl, M+FA-H	369.103	1.57325			654.853	552.968	603.371	531.339	544.05	469.442	650.697	559.717	691.427	594.137	533.811	597.414	613.458	617.831	627.487	313.525	328.919	355.498	356.372	327.707	300.894	425.805	311.382	310.777
1176	1,57_269,0871m/z		269.087	1.57325			44.3708	24.6401	28.2304	19.6707	25.174	25.8023	36.4889	13.7766	25.3907	25.835	23.6088	52.7354	31.4103	33.2102	36.9244	24.2891	47.2961	26.1589	27.0955	30.1939	26.0481	25.0763	28.3097	32.5427
1177	1,56_440,0259m/z		440.026	1.56277			440.327	399.259	432.87	487.908	477.47	438.716	525.304	436.306	517.686	699.78	548.106	581.191	672.91	641.949	639.313	382.553	358.168	357.653	445.53	405.934	409.524	503.907	364.969	464.929
1178	1,56_295,0666m/z		295.067	1.56277			486.118	407.898	456.125	421.926	406.58	383.726	463.166	366.774	421.341	471.778	398.631	459.81	469.221	471.211	468.767	312.987	340.202	308.872	305.915	323.091	321.319	374.119	345.02	350.169
1179	1,55_508,0133m/z		508.013	1.55228			166.428	152.523	164.73	180.363	187.358	168.569	202.969	166.227	192.428	248.742	203.249	221.07	249.391	239.628	227.101	154.526	130.55	132.128	153.819	154.734	147.657	187.393	129.319	167.037
1180	1,76_341,9706m/z		341.971	1.76195			56.8932	80.625	69.6675	90.2795	83.0435	77.2041	71.0801	63.1114	89.1465	72.818	93.141	81.7228	74.917	60.276	81.6673	97.7824	116.507	101.493	98.634	117.907	124.07	117.491	93.9105	116.242
1181	1,82_298,1257n	M-H, M+FA-H	343.124	1.82247			363.01	374.491	353.714	362.022	317.67	316.555	364.137	332.136	388.57	374.504	321.327	396.13	417.6	418.699	429.13	387.623	426.612	395.633	444.418	371.998	336.048	409.932	400.661	359.944
1182	1,82_602,0790m/z		602.079	1.82247			30.8123	37.7068	47.9243	71.6662	84.2224	72.2929	116.232	85.4826	107.664	116.177	108.634	99.5016	126.468	130.267	124.832	22.1736	18.5895	22.2195	120.649	110.36	100.657	123.873	102.745	106.407
1183	1,82_603,0859m/z		603.086	1.82247			35.2659	28.5288	44.4092	75.0536	79.0772	63.3286	130.571	111.974	127.975	136.931	111.499	118.602	177.586	173.659	162.842	24.5192	22.3002	32.4372	151.608	155.421	135.669	168.195	144.685	155.459
1184	2,06_495,9695m/z		495.97	2.06358			128.239	123.968	107.531	89.0302	77.8971	80.6513	87.1329	70.3506	89.3853	88.2051	66.9378	61.8921	68.7965	64.499	73.1178	160.084	142.597	141.864	55.4368	45.2016	70.4714	51.0916	43.0242	50.3947
1185	2,06_464,0325m/z		464.032	2.06358			74.5891	74.6797	68.6534	47.5919	47.7219	51.968	46.9168	43.2349	50.4298	54.5954	33.4804	37.3787	46.8867	40.6723	47.0241	93.2196	89.3012	82.3228	29.5212	27.1537	34.6758	27.0355	21.2135	33.6075
1186	2,06_458,0157m/z		458.016	2.06358			105.601	108.752	107.191	70.6411	66.6324	76.7205	74.2573	66.4979	74.1095	70.4712	50.6369	51.0204	63.8132	55.2729	56.7432	142.982	131.071	129.422	40.982	34.927	56.1116	41.0514	27.1573	49.151
1187	2,06_427,9825m/z		427.982	2.06358			162.092	161.075	156.126	112.758	109.17	113.292	117.122	104.184	110.359	109.511	87.5026	80.6098	98.7292	90.0631	100.981	202.502	196.532	198.594	64.0959	62.992	88.6635	71.8877	58.8496	73.7907
1188	2,06_404,1035m/z		404.104	2.06358			67.3185	55.9121	58.3235	47.8212	37.379	38.9622	37.1751	23.503	39.842	66.8522	32.7251	32.8292	51.5019	49.8622	36.5887	85.4118	67.9306	82.5749	6.13939	6.3165	13.7375	12.7241	4.48946	4.98518
1189	2,06_396,0449m/z		396.045	2.06358			365.638	357.274	346.072	257.537	245.515	258.777	263.652	229.028	250.716	255.369	194.073	185.629	236.155	213.247	235.969	446.459	419.078	441.846	164.152	146.911	208.333	164.633	131.96	178.924
1190	2,06_345,0301n	M-H, M+FA-H, 2M-H	390.028	2.06358			336.683	327.792	311.336	202.032	166.696	199.508	195.468	135.198	182.11	206.575	118.977	119.355	165.052	143.916	163.957	449.888	420.046	463.278	79.5905	76.588	127.473	92.2644	54.4868	97.1604
1191	2,38_716,9188m/z		716.919	2.3757			125.47	98.2018	101.373	101.5	99.6804	104.654	101.82	97.88	95.9034	97.8581	92.2752	88.8439	83.0582	82.7631	86.9619	90.0283	89.2426	89.5158	54.3907	63.503	77.5933	78.3401	76.6781	69.5038
1192	2,06_359,9948m/z		359.995	2.06358			272.877	257.94	247.943	183.003	168.167	175.404	177.769	156.976	171.168	181.477	127.021	137.189	148.11	134.773	144.792	309.828	304.808	301.073	92.907	82.6018	130.387	107.221	79.9628	104.671
1193	2,06_272,0883m/z		272.088	2.06358			151.687	149.699	146.365	100.092	92.4874	96.426	92.908	83.0875	97.9266	96.3233	70.8318	66.2863	84.5424	76.1033	81.9701	180.888	176.108	184.452	51.189	41.7259	62.0008	55.5436	43.782	55.8762
1194	2,00_159,0296m/z		159.03	2.00068			51.2032	43.6163	47.7076	46.4006	39.589	41.6956	45.7696	32.4079	38.1552	44.4053	34.3432	42.1144	47.1662	49.1072	48.1204	54.2757	44.1416	44.1832	33.7314	28.356	36.0421	35.823	31.5405	26.3271
1195	1,93_275,0379m/z		275.038	1.9273			29.9228	22.2174	31.6921	25.907	27.4824	26.0148	26.5153	33.4093	22.7563	26.8726	23.1722	22.6048	27.8086	32.1592	29.5977	25.4671	17.8742	16.7641	9.14675	18.3957	9.65505	22.7697	16.2312	13.0602
1196	1,93_207,0508m/z		207.051	1.9273			61.2924	46.6735	52.4703	50.1562	41.1791	34.7017	48.6681	41.289	42.3956	48.3881	33.1841	45.3688	47.5583	50.4134	53.3079	44.2547	26.988	27.8798	23.1047	24.4395	17.2353	26.7635	31.3607	26.3419
1197	1,91_603,1775m/z		603.177	1.90633			771.646	790.059	780.161	835.441	750.33	828.626	740.012	656.048	657.705	888.295	717.518	819.082	739.95	714.365	759.813	815.178	685.935	622.546	701.114	613.501	641.07	619.09	684.807	656.469
1198	1,82_685,1417m/z		685.142	1.82247			90.538	74.2219	85.426	186.806	190.821	191.424	278.059	229.394	267.72	298.169	273.819	249.393	333.216	319.921	332.993	69.5508	53.7194	71.8533	352.151	312.879	299.113	340.369	316.403	317.138
1199	1,82_670,0666m/z		670.067	1.82247			8.88083	10.5756	12.0306	41.0493	37.2817	44.0374	81.1736	64.9365	70.1831	77.3055	76.4193	68.4133	94.3624	87.3356	93.3025	4.27835	4.18527	6.7789	84.4149	87.1413	87.4956	99.81	81.8548	86.9834
1200	2,06_358,9876m/z		358.988	2.06358			126.076	113.723	115.588	79.8972	72.6123	84.8244	79.0045	74.7423	71.7862	80.4974	57.3876	50.3014	69.8624	67.2526	71.9563	151.095	129.896	147.616	42.7621	37.1028	63.9959	47.8002	35.6774	45.2483
1201	4,53_581,0396m/z		581.04	4.53382			21.723	22.2981	18.7337	27.6066	28.494	28.6644	23.4141	25.7432	27.7181	22.6992	13.9719	24.6385	13.436	15.8329	10.7972	54.7833	51.5378	47.3096	54.2732	36.4794	41.9056	32.4615	38.929	46.2546
1202	2,38_849,0116m/z		849.012	2.3757			141.126	111.633	118.955	114.071	102.028	105.511	98.1058	89.909	88.6739	110.997	72.4128	94.072	85.0153	79.4215	94.8381	69.8283	55.4391	41.9378	17.5128	18.0139	52.8346	37.3032	41.718	41.3187
1203	2,38_877,0092m/z		877.009	2.3757			125.534	123.034	130.661	127.306	112.183	129.351	111.824	99.4194	113.105	128.387	93.5222	101.295	108.928	113.712	116.25	98.9093	71.5893	73.7772	34.2875	34.6783	62.5288	54.7069	69.8554	56.7417
1204	3,21_582,2027n	M-H2O-H, M+Na-2H, M+Cl	603.177	3.20958			1219.35	1206.84	1227.25	1226.25	1108.53	1065.12	1150.02	963.986	983.206	1119.87	925.111	1165.87	1078.46	1067.43	1124.49	1380.64	1262.77	1143.72	1127.82	922.994	1015.81	1032.93	1107.8	1010.78
1205	3,21_572,0681m/z		572.068	3.20958			85.7185	92.9732	86.5204	68.4479	63.9436	54.9521	94.4331	71.8646	79.3191	70.6929	47.459	67.9963	73.4304	64.7325	85.7125	130.652	136.338	115.851	117.763	86.4642	88.6948	91.5557	83.4212	83.0399
1206	3,21_474,1573n	M-H, M+Cl, M+FA-H	519.156	3.20958			2113	2427.62	2047.38	1775.8	1762.01	1450.72	2142.51	1852.27	2025.81	1771.67	1384.22	1725.57	1894.14	1899.95	1980.32	3530.26	3591.85	3099.41	3011.69	2184.93	2514.15	2590.69	2082.48	2077.13
1207	3,21_454,1903n	M+Na-2H, M+Cl	475.165	3.20958			232.192	224.878	231.222	213.799	180.877	174.385	226.79	172.901	196.852	223.096	189.23	233.497	241.058	245.178	246.312	220.815	218.796	203.351	192.726	151.467	153.387	201.228	183.463	173.162
1208	3,21_445,1554m/z		445.155	3.20958			249.941	239.416	276.732	229.615	202.21	192.177	244.056	211.726	239.227	251.478	220.655	268.087	257.97	280.629	250.468	268.67	263.551	232.639	246.643	208.295	209.356	218.952	198.277	216.488
1209	3,21_431,1394m/z		431.139	3.20958			62.8418	48.3292	57.5684	60.1104	52.0205	49.567	58.6157	47.9224	55.5879	81.3757	66.8826	80.4909	76.6596	81.823	69.7622	73.5541	73.1761	68.0897	64.9784	47.6975	64.3804	70.7025	59.5141	69.0671
1210	3,21_354,0796n	M-H, M+FA-H	399.115	3.20958			111.566	112.44	115.1	112.153	101.243	88.9253	126.94	105.433	114.838	117.72	94.6501	124.245	123.379	121.4	121.742	103.107	107.502	92.2659	119.862	96.0257	110.085	116.356	112.886	110.245
1211	3,21_366,1393m/z		366.139	3.20958			16.0317	19.9859	14.5958	14.6343	23.9635	13.5916	25.0412	31.7267	27.4056	34.7557	26.6448	37.4613	45.4418	38.7444	47.5684	31.3994	29.8777	35.8985	87.8306	64.0177	69.339	78.5846	61.0191	74.0187
1212	3,21_331,1260n	M-H, M+FA-H	330.119	3.20958			218.631	184.313	215.055	198.371	165.501	163.203	168.307	149.491	153.516	167.667	131.261	172.686	147.65	147.913	144.816	253.787	236.889	220.735	214.008	154.713	178.403	201.165	170.236	170.596
1213	3,21_283,1028m/z		283.103	3.20958	Hexose derivative	Sugar	229.446	279.467	263.545	242.545	261.851	193.297	358.846	351.451	380.482	322.436	237.647	314.854	433.95	438.915	422.262	159.645	159.171	167.192	272.04	315.594	271.581	329.622	300.146	272.784
1214	3,15_440,0252m/z		440.025	3.14668			53.0522	59.856	65.433	76.089	66.1125	57.9825	67.6758	63.1632	70.6868	95.1571	74.453	69.8796	82.8261	80.3399	75.8798	43.454	45.5567	43.3314	56.7271	45.3288	58.8137	63.6339	46.7597	57.2589
1215	3,14_523,0884m/z		523.088	3.13622			50.9386	44.7886	44.7468	61.0262	48.4932	56.2772	56.3882	51.2077	61.2981	84.5314	61.7233	66.6057	75.264	70.0393	76.6045	43.5042	36.3952	46.825	47.5369	46.8242	43.7766	56.3488	34.124	47.4714
1216	3,00_276,0170m/z		276.017	3.0023			23.8384	29.5895	25.9448	23.7948	21.2396	21.4668	41.2882	32.4045	34.767	20.9642	16.7947	21.2009	19.1804	17.9389	15.8474	17.7814	12.484	16.3571	30.5954	30.0609	38.0491	36.0209	25.3256	33.3129
1217	2,94_365,0717m/z		365.072	2.9394			0	0	0	0	0	0	152.818	0	17.753	152.627	257.387	956.792	604.077	1010.8	789.334	0	0	0	0	0	0	0	0	0
1218	2,90_269,0701m/z		269.07	2.89748			40.4817	41.7954	37.9835	40.9351	34.8448	35.5842	36.7024	34.8555	32.7961	36.4302	32.2911	34.0861	36.1088	39.7016	36.1212	48.1292	43.7796	40.1334	38.0802	32.7743	35.9427	34.4476	71.4151	38.4033
1219	3,21_620,0201m/z		620.02	3.20958			229.075	233.075	207.048	125.286	118.486	104.386	108.885	67.6406	80.1638	152.319	118.162	130.798	133.598	124.304	133.527	165.343	161.146	175.058	147.802	120.794	99.6007	110.734	83.5199	93.2679
1220	2,89_204,0874m/z		204.087	2.887			78.3813	70.8316	75.5138	71.1097	68.0036	59.1324	62.3135	59.9268	62.6047	73.673	57.6351	61.2532	70.3454	71.1884	71.1261	70.4443	64.1765	58.574	62.8466	49.2219	54.0536	61.023	61.1306	51.4255
1221	3,21_652,2050n	M-H2O-H, M-H	633.187	3.20958			281.201	271.421	267.23	288.654	266.587	265.591	325.961	273.943	299.356	345.37	340.808	533.994	692.707	1241.46	534.836	494.334	431.335	416.349	373.988	298.379	309.67	320.053	346.002	347.995
1222	3,21_636,1943n	M+Cl, M+FA-H	681.209	3.20958			202.532	229.173	203.04	212.345	175.519	162.069	203.222	173.191	180.058	175.248	141.192	245.566	227.349	243.3	250.338	248.598	239.091	226.72	186.645	149.917	197.145	191.24	180.635	162.747
1223	3,22_355,1233m/z		355.123	3.22007			69.63	64.2316	69.4196	71.0505	69.8004	56.1577	84.8836	67.29	94.0315	65.7697	62.7039	76.1807	71.5263	73.8189	75.4733	51.6303	43.0726	46.6518	67.1098	52.1293	66.2569	74.7342	64.2122	67.8275
1224	3,22_352,0090m/z		352.009	3.22007			525.591	552.568	572.014	489.488	467.516	409.531	532.232	530.824	574.791	518.859	478.887	496.495	529.266	519.593	576.973	125.828	125.944	150.225	88.6061	209.802	122.856	138.798	204.072	156.962
1225	3,22_288,1043n	M-H2O-H, M+Cl	323.056	3.22007			133.728	141.297	140.433	119.674	120.686	105.238	131.084	132.778	124.437	139.894	104.282	138.337	125.041	116.122	142.615	73.9429	70.0016	72.7692	55.234	64.8769	59.764	60.577	66.9182	61.9538
1226	3,22_276,0169m/z		276.017	3.22007			81.9342	81.6541	89.4054	68.8191	62.5354	60.2056	94.4467	77.8565	82.0883	59.9816	51.0993	56.9369	59.0891	57.4122	55.9577	32.3986	24.1611	31.6735	35.8922	36.2564	53.0295	50.6865	37.2644	35.8108
1227	3,21_1024,3340n	M+Na-2H, M+Cl	1045.31	3.20958			219.584	204.111	198.193	202.501	150.346	179.126	190.247	151.108	146.405	168.24	126.487	214.761	163.743	175.806	182.471	192.812	203.01	177.603	173.568	139.652	141.907	140.61	150.111	156.617
1228	3,21_939,2454m/z		939.245	3.20958			60.0737	53.51	54.7975	41.5987	42.7094	42.8058	45.6839	47.0571	46.0183	59.4422	39.5389	65.6282	64.2109	83.0785	60.053	34.5642	44.2302	49.7151	36.0511	31.4045	37.2908	38.6825	51.9409	46.6832
1229	3,21_412,1200n	M+FA-H, 2M+FA-H	869.276	3.20958			159.324	163.04	153.045	185.738	154.608	155.44	156.441	141.726	131.253	156.14	128.898	175.25	139.777	142.659	147.909	213.789	219.64	184.645	181.85	149.069	172.579	145.196	172.249	167.533
1230	3,21_874,2785n	M-H2O-H, M-H	855.261	3.20958			428.148	427.777	420.648	433.596	401.247	391.974	484.185	357.254	386.666	454.204	432.021	454.535	505.906	619.992	494.643	430.478	447.031	386.23	383.544	337.054	349.818	388.291	488.208	400.978
1231	3,21_854,2486n	M-H2O-H, M-H	853.245	3.20958			318.601	317.123	311.497	321.668	284.122	278.494	309.259	264.196	266.136	277.482	267.692	332.471	293.63	295.749	322.912	388.388	379.532	326.848	297.093	236.83	286.152	264.952	303.56	271.827
1232	3,21_770,2595n	M-H, M+Na-2H	791.205	3.20958			400.549	395.122	400.716	388.228	310.998	346.918	350.852	294.937	311.624	366.322	347.77	387.042	401.142	433.17	426.589	506.132	429.675	368.435	357.396	277.082	315.83	331.61	334.109	333.4
1233	3,21_789,1904m/z		789.19	3.20958			46.8758	53.5567	53.796	46.1856	42.8462	41.8469	51.8646	50.609	49.0266	53.5356	41.7826	51.5367	52.1295	55.0879	51.3408	72.9103	70.5156	48.7254	49.0774	48.4008	53.9256	45.9347	54.3817	52.2357
1234	3,21_779,2076m/z		779.208	3.20958			160.693	143.196	144.923	140.501	146.259	143.175	218.35	168.307	190.292	209.754	165.341	212.556	285.537	298.556	297.661	132.565	137.487	134.278	260.735	241.756	224.789	275.566	284.92	274.826
1235	3,21_743,0754n	M-H, M+Na-2H	742.068	3.20958			649.689	684.217	605.449	318.451	308.293	301.644	318.648	198.548	248.275	420.916	350.685	416.891	392.993	359.511	381.407	479.752	481.146	482.799	421.26	303.682	294.476	327.023	228.768	273.63
1236	3,21_730,0892m/z		730.089	3.20958			125.959	113.933	114.283	113.004	102.523	109.049	163.776	129.863	138.135	138.658	116.204	132.275	166.793	174.419	156.593	178.981	167.076	169.825	126.371	108.695	119.536	140.62	99.7357	126.385
1237	3,21_723,2194m/z		723.219	3.20958			1878.93	1884.87	2016.48	1860.52	1640.47	1620.45	1787.82	1563.96	1538.42	1843.57	1585.78	1856.96	1882.9	1957.46	1953.3	2181.45	1834.18	1657.05	1599.18	1209.23	1450.63	1495.45	1568.47	1464.86
1238	3,21_681,1193n	M-H2O-H, M+H2O-H	662.101	3.20958			358.204	332.827	335.656	327.043	289.369	324.109	424.223	380.263	382.281	391.081	315.765	327.377	425.256	408.455	412.465	521.16	520.977	515.136	334.522	285.549	321.566	405.995	293.618	330.982
1239	2,73_325,1243m/z		325.124	2.72975			36.8566	36.7217	43.3924	43.4585	40.0667	42.6346	61.8703	51.5476	68.7036	56.6562	51.1066	55.261	69.2367	66.4303	60.0236	25.6929	23.2063	11.6304	44.6742	44.9908	56.8578	61.8639	35.7231	43.2335
1240	2,64_625,1193m/z		625.119	2.63778			79.4626	59.7156	68.9966	89.9668	79.1097	58.629	67.0883	69.7389	54.0263	76.7541	47.8059	73.7418	38.6686	40.6681	40.9895	111.15	94.6094	110.949	81.1469	78.0044	73.6571	80.332	72.3755	97.1323
1241	2,63_271,0061m/z		271.006	2.6273			36.9541	36.512	39.6431	27.6042	22.7201	26.1884	26.8458	30.4051	27.2081	32.4735	27.599	32.6603	29.4432	24.3558	35.5919	25.0664	25.5973	25.2803	17.181	15.3735	17.7312	17.6903	24.164	16.6729
1242	2,41_798,2276n	M-H, M+Na-2H	819.202	2.40715			822.786	689.191	947.569	754.062	557.121	575.345	669.934	592.973	353.299	426.894	313.169	527.593	398.491	445.578	402.607	571.808	468.055	506.231	303.441	230.485	395.517	296.468	406.131	307.363
1243	2,41_342,9585m/z		342.959	2.40715			107.62	87.7277	91.721	93.69	98.5935	96.8435	87.0221	97.9514	94.5803	94.7959	87.1799	91.481	85.7964	80.4121	91.7307	91.2457	90.8466	85.8171	72.1764	72.3852	78.7906	84.2866	79.6317	78.5488
1244	2,40_465,9695n	M-H, M+FA-H	510.962	2.39667			171.56	168.63	168.489	154.459	146.868	155.691	149.431	145.823	152.616	149.073	132.453	135.454	133.407	134.565	130.425	132.349	136.882	111.105	86.6399	84.4965	120.358	108.067	109.884	115.972
1245	2,40_479,9215m/z		479.921	2.39667			140.53	142.516	144.185	134.514	135.831	132.72	134.133	119.702	128.336	123.069	119.841	121.433	127.781	129.7	132.216	115.541	118.148	109.179	90.1316	90.5902	114.846	101.836	103.057	102.199
1246	2,40_346,0550m/z		346.055	2.39667			56.0239	86.7858	80.0028	24.2147	21.8164	17.842	51.2205	41.0853	54.4932	52.48	52.8993	68.3228	148.938	151.937	140.383	64.5384	58.6298	73.3706	104.799	88.811	63.5487	94.3764	108.373	95.4659
1247	2,40_260,0138n	M-H, M+Na-2H, M+Cl	280.988	2.39667			692.54	690.182	703.407	654.08	659.8	674.294	654.404	632.354	651.508	656.769	597.882	617.569	614.351	598.869	625.79	585.399	564.6	546.643	463.109	461.272	545.113	517.472	533.89	515.289
1248	2,39_379,0675m/z		379.067	2.38618			72.4943	58.7961	63.4791	52.8429	42.8182	44.2194	45.1084	34.113	39.9836	53.9921	34.9233	43.3424	39.5587	41.7725	41.2448	38.6584	38.0057	33.6982	9.62538	6.52841	22.5198	21.79	20.9222	20.1233
1249	2,39_232,9879m/z		232.988	2.38618			69.8282	76.185	67.2162	70.0154	60.5628	66.4945	57.0488	58.9818	58.8014	65.2345	55.1762	55.8159	60.7269	62.5579	65.6025	59.6043	62.3668	55.6383	45.7755	39.3906	54.9666	48.9897	54.4181	50.3922
1250	2,39_191,1379m/z		191.138	2.38618			25.4795	15.3617	17.9508	13.5577	7.06738	14.2529	4.21175	0	0	14.4729	0	8.06197	6.53213	5.10348	9.65137	0	0	0	0	0	0	0	0	0
1251	2,38_939,8758m/z		939.876	2.3757			185.771	168.974	173.999	165.148	156.649	161.58	151.201	125.416	149.885	168.551	146.661	129.434	145.243	151.547	145.834	123.383	110.324	97.2036	70.1396	68.1137	100.295	88.7959	102.044	94.712
1252	2,38_923,9064m/z		923.906	2.3757			218.015	189.895	219.898	201.992	184.925	199.571	187.213	153.983	180.375	199.313	155.8	158.835	159.116	163.317	165.851	131.805	132.83	119.84	71.0336	49.1423	117.042	86.5808	116.399	93.6586
1253	2,38_909,9524n	M-H, M+Na-2H	908.945	2.3757			377.803	372.588	375.371	338.502	311.905	349.721	321.749	287.953	315.04	342.248	263.628	292.903	287.365	289.824	302.961	254.072	237.077	221.369	128.207	128.55	212.877	190.369	216.177	206.258
1254	2,38_907,9386m/z		907.939	2.3757			107.101	95.5651	112.095	95.1538	89.8136	99.2342	83.9536	78.9586	89.013	102.472	76.2564	81.2132	82.7191	83.7773	83.8548	63.4867	61.5616	58.6411	34.9512	24.0258	59.2394	48.4298	54.5376	47.8353
1255	2,38_902,9318m/z		902.932	2.3757			149.506	126.53	135.6	118.173	120.792	141.08	109.361	93.4611	116.121	120.495	77.823	113.11	100.591	100.44	107.91	81.6355	79.968	61.3235	30.8885	39.6341	66.6189	50.7919	58.9062	63.3181
1256	2,38_886,9640m/z		886.964	2.3757			237.084	204.863	217.163	201.062	183.35	198.764	177.623	150.633	168.523	193.539	147.85	176.874	162.558	163.259	167.261	135.331	117.691	113.15	54.2992	55.7154	106.624	81.6118	101.322	97.3549
1257	2,42_312,9261m/z		312.926	2.41763			200.049	182.428	199.823	183.239	187.715	184.628	193.723	180.879	186.441	178.205	168.46	170.822	168.388	162.435	178.49	178.179	156.947	168.987	137.455	145.088	165.701	154.52	155.735	151.405
1258	2,42_357,9237m/z		357.924	2.41763			100.71	86.3795	94.6449	81.3287	96.3423	84.9625	84.3556	88.7089	80.2595	78.6945	78.069	76.6652	83.6394	76.7854	94.2645	76.5014	76.6134	77.8612	67.1185	77.6799	74.9819	72.4928	82.845	75.3908
1259	2,42_380,9133m/z		380.913	2.41763			87.115	80.4439	80.9311	81.8509	72.9711	81.765	74.8866	80.247	76.9675	69.7371	77.8044	67.7324	77.9515	77.4571	81.1815	76.1876	73.8682	69.3228	69.7382	75.4629	69.7242	71.3472	71.5679	72.095
1260	2,42_841,1840m/z		841.184	2.41763			181.119	176.083	201.965	193.947	158.892	157.069	169.467	153.632	111.186	115.961	101.75	134.703	116.849	128.359	119.159	168.802	122.947	137.836	99.7761	74.9277	113.616	97.5281	108.027	92.2476
1261	2,62_360,9756m/z		360.976	2.61682			43.5285	37.4928	44.2845	46.4945	38.6997	33.7506	33.1757	35.0913	35.5465	36.1936	34.9737	40.8755	35.7321	33.0232	34.3944	39.7534	42.1437	37.5495	32.1411	23.9133	26.2073	29.7405	33.8559	30.7832
1262	2,62_302,9439m/z		302.944	2.61682			56.772	53.0119	49.8861	49.733	41.1711	45.6069	43.6852	43.1333	43.388	45.6554	41.9611	43.5023	44.63	41.4214	43.4179	49.6665	45.2153	38.7324	39.6218	35.8638	35.3045	35.7554	35.9914	38.1507
1263	2,62_292,9885m/z		292.989	2.61682			81.0825	79.4946	82.8608	73.457	65.8765	70.1506	67.5982	60.6869	62.7072	69.1547	66.8239	71.6881	64.1756	58.2946	65.7901	80.0455	75.8301	76.1354	61.7291	52.9659	58.4779	56.7583	62.7556	56.7797
1264	2,62_286,9716m/z		286.972	2.61682			35.4423	35.1686	28.5456	35.3651	24.3115	29.0213	28.2019	27.0888	27.6874	29.9422	23.9876	33.5078	28.8614	26.6158	27.8738	35.3665	32.1073	30.0806	24.9643	22.9268	23.726	24.8364	27.5929	25.356
1265	2,62_204,0268n	M-H, M+Na-2H	203.02	2.61682			878.705	801.799	864.781	772.478	681.069	699.556	695.588	651.307	622.461	722.176	606.983	695.058	648.588	627.803	641.094	766.45	709.36	699.388	581.361	527.779	550.983	575.394	602.968	576.275
1266	2,61_832,2091n	M-H, M+Na-2H	831.202	2.60633			213.429	199.083	192.013	196.054	155.123	167.484	131.67	123.101	124.218	175.712	143.021	159.798	144.996	122.572	153.758	170.817	148.132	126.681	101.875	82.1021	98.2363	96.3422	103.392	84.0589
1267	2,61_803,1387m/z		803.139	2.60633			60.9764	64.8124	53.8414	76.8119	66.3844	70.525	69.3932	60.5211	54.7859	72.6096	61.9857	64.3293	67.6785	66.3872	65.2531	82.2233	64.2261	48.8233	60.0443	46.0052	49.9156	50.2061	55.7589	57.8751
1268	2,38_872,0015n	M-H, M+Na-2H	870.994	2.3757			308.285	267.477	304.156	303.323	256.398	285.278	226.512	199.007	240.551	272.384	185.97	223.908	226.888	223.245	229.651	198.01	168.03	143.775	88.7415	75.4442	146.849	122.118	138.453	144.281
1269	2,61_741,1679m/z		741.168	2.60633			511.391	569.885	521.022	585.306	535.262	570.651	498.885	433.541	456.181	585.67	500.202	544.285	510.147	477.954	525.313	595.406	524.425	459.743	420.825	374.286	399.499	398.613	431.253	432.609
1270	2,61_726,0928m/z		726.093	2.60633			171.316	180.243	158.424	205.859	177.11	191.756	154.718	142.149	150.905	206.446	178.448	196.978	159.285	140.848	161.44	181.729	132.979	121.242	143.862	106.187	121.193	116.438	124.906	131.183
1271	2,61_658,1049m/z		658.105	2.60633			288.663	318.959	283.103	349.541	289.092	313.476	274.351	250.766	255.443	322.425	286.712	306.043	271.928	245.154	286.652	280.891	260.912	227.729	229.175	194.491	206.22	200.168	202.544	210.479
1272	2,54_196,0224m/z		196.022	2.54343			85.3661	55.1832	91.4084	50.0728	26.0433	44.8078	51.4377	34.6682	39.8899	34.2812	36.6405	27.9949	23.5756	20.6669	19.6616	8.07536	13.1766	9.96275	1.28052	0	5.71259	5.39051	1.16941	1.09212
1273	2,48_685,1417m/z		685.142	2.48053			14.75	10.1402	17.2582	48.7202	40.5577	36.2407	53.7542	49.1235	59.1925	78.5633	94.9554	86.0391	115.745	118.128	106.011	16.2997	8.99579	15.7845	120.457	103.058	66.3322	108.226	89.6557	85.7781
1274	2,44_735,1518m/z		735.152	2.4386			46.4002	72.3596	42.4844	76.5714	75.9801	79.4568	55.7169	51.6484	64.1509	92.22	81.0183	77.9246	72.7603	76.6107	66.6731	73.3396	65.0661	49.4201	60.8587	54.2795	39.2463	60.7515	59.5305	59.6601
1275	2,44_658,1047m/z		658.105	2.4386			125.953	158.646	107.93	176.071	164.818	169.993	133.259	118.468	149.386	194.635	164.015	175.482	167.205	159.826	163.408	158.957	148.681	126.061	139.942	129.24	116.021	122.202	107.255	125.258
1276	2,43_348,9754m/z		348.975	2.42812			118.507	115.48	127.148	108.148	111.759	118.817	112.115	117.735	108.26	109.367	109.017	100.845	111.886	109.687	113.957	106.181	114.597	103.96	101.113	89.0539	114.976	98.1695	106.561	99.0133
1277	2,61_735,1512m/z		735.151	2.60633			115.629	129.395	105.953	137.908	128.726	110.344	103.109	95.4753	92.7961	148.421	95.6663	115.129	107.102	106.683	106.376	132.002	108.675	99.7977	103.665	74.4047	94.4264	82.1417	94.9722	97.6442
1278	6,14_1160,2416m/z		1160.24	6.13873			6352.26	7464.19	7529.46	5599.51	4943.82	6045.95	5198.3	4465.92	4542.83	4685.29	5029.22	5060.5	4343.03	3996.54	4304.37	6797.43	8141.96	5185.67	5338.21	4690.6	4905.51	4493.44	4839.31	4836.77
1279	4,53_684,1353m/z		684.135	4.53382			115.046	98.9358	94.6086	165.985	132.717	130.879	110.271	110.254	112.256	121.368	78.9071	152.553	58.0002	50.1776	65.2187	493.335	455.582	329.471	429.086	269.819	317.054	218.023	282.688	331.418
1280	4,59_591,1135m/z		591.114	4.58623			112.912	109.426	93.6141	111.874	103.387	90.1647	98.4147	100.062	84.8131	97.4365	75.0352	84.8253	65.6096	63.338	67.8465	186.294	159.267	148.809	123.066	102.669	107.531	100.061	112.731	114.519
1281	5,63_773,1524m/z		773.152	5.62743			126.993	109.135	132.077	73.1437	68.5942	77.9484	94.914	60.6376	67.8795	83.454	48.0728	87.774	60.8688	62.4435	56.0946	223.008	212.421	203.609	208.847	131.866	77.603	163.326	93.5887	144.938
1282	5,63_680,0350n	M-H, M+FA-H	725.031	5.62743			100.66	80.5725	101.086	98.5422	77.4009	59.3321	75.5779	87.9336	92.0398	110.645	63.5252	63.6163	52.797	48.0865	56.9431	158.691	147.089	137.562	68.3278	71.1555	60.2169	93.5677	92.4681	93.4522
1283	5,63_656,9646m/z		656.965	5.62743			32.7166	43.9483	38.1999	47.0468	32.8226	35.286	28.079	39.2492	39.6787	28.9219	34.32	24.4981	35.4255	41.6612	24.1991	36.5631	43.399	43.2485	37.5173	40.1235	40.0268	48.0725	32.1367	37.1518
1284	5,63_636,0700n	M-H, M+Na-2H	635.063	5.62743			346.278	286.334	331.755	301.091	243.171	235.53	276.813	285.849	274.942	290.532	199.624	223.02	187.91	183.799	178.837	539.795	484.717	483.376	246.09	224.093	224.965	308.558	283.062	254.719
1285	5,63_613,0793m/z		613.079	5.62743			1328.12	1250.28	1409.87	979.851	866.445	911.368	1077.49	977.856	1079.64	1131.72	802.73	944.467	923.464	939.377	863.733	2433.14	2125.38	2031.9	1978.56	1700.24	1209.07	1768.03	1233.47	1497.7
1286	5,63_588,9759m/z		588.976	5.62743			85.7928	77.4044	69.5321	84.3132	78.4761	81.5167	75.0705	88.9805	81.7341	92.6782	78.2688	71.1392	69.7408	70.909	61.517	85.4505	90.0582	97.929	70.0577	77.7575	76.8721	72.1677	70.8614	76.9658
1287	5,63_582,9596m/z		582.96	5.62743			39.2494	37.7364	33.99	43.3835	32.6007	36.6674	32.1006	35.2511	35.769	33.7331	25.3932	31.8077	26.4722	23.8056	27.8308	52.7632	41.2495	43.6206	26.3323	30.5221	35.6408	37.0284	39.4129	34.7845
1288	5,63_520,9890m/z		520.989	5.62743			184.242	186.936	168.744	177.81	157.81	159.101	164.407	161.546	178.094	180.989	158.21	135.785	145.691	135.328	149.764	213.483	197.485	198.316	147.997	146.518	153.103	163.561	170.754	145.96
1289	5,63_514,9722m/z		514.972	5.62743			55.9977	44.1023	46.8534	43.7574	42.9971	32.7796	46.8873	44.185	48.9413	42.2097	37.3627	39.5141	33.6549	35.4302	30.9709	51.1093	56.2049	56.8314	38.8122	36.2539	39.1719	53.9428	44.2642	32.2703
1290	5,63_463,1810m/z		463.181	5.62743			41.0325	44.3706	50.9896	44.0748	41.1207	36.3926	46.7556	45.4466	39.749	40.8685	44.4205	48.2188	42.0004	43.3567	42.0233	40.6389	40.4178	32.4304	35.4094	37.2047	31.609	32.1009	40.0016	35.5501
1291	13,97_476,2770m/z		476.277	13.9665			153.395	139.562	210.74	120.717	143.624	162.122	52.348	101.146	117.466	130.389	131.434	29.579	32.9061	20.4933	20.7695	211.541	202.755	174.45	137.58	126.479	115.259	90.5094	100.943	109.761
1292	5,63_446,9851m/z		446.985	5.62743			53.4182	40.6349	45.3723	36.3034	38.8744	43.6758	41.0002	42.8799	35.5923	36.2099	33.7257	38.7103	30.9137	30.5869	28.5139	56.3135	52.1646	54.766	33.2311	36.582	36.8525	39.7767	41.7137	33.3608
1293	5,63_378,9986m/z		378.999	5.62743			65.7475	60.4858	67.5837	63.4023	48.6858	48.8963	44.7823	55.0666	42.8365	53.7005	41.794	46.3989	38.7781	35.8778	42.9071	80.1442	68.3701	63.0071	43.087	42.2716	49.9967	47.3707	47.8844	44.2977
1294	5,63_364,0398n	M-H, M+Na-2H	363.032	5.62743			1137.62	996.793	1064.55	1055.59	921.907	914.044	972.518	994.479	996.524	994.549	843.602	870.669	796.153	830.901	769.511	1317.74	1240.2	1200.18	827.972	847.492	897.594	956.447	936.708	917.045
1295	5,60_980,1969n	M-H, M+Na-2H	1001.18	5.59598			222.741	265.957	241.369	172.884	159.223	146.317	177.45	148.505	147.795	163.823	145.745	157.359	125.341	109.985	125.227	213.152	206.749	154.501	114.916	125.197	134.432	125.812	131.201	111.401
1296	5,63_373,9947n	M+Na-2H, 2M+FA-H	793.016	5.62743			105.349	96.3342	111.363	75.0926	74.5842	71.4752	79.4283	85.6316	84.5658	89.9169	68.758	63.0944	59.8332	55.2183	53.7991	133.636	126.694	122.664	65.9162	79.7365	75.8144	99.7297	81.5547	83.736
1297	5,60_933,1846m/z		933.185	5.59598	Procyanidin trimer 2, formic acid and sodium adduct	Flavan-3-ols	724.362	908.923	888.225	663.937	633.78	717.957	600.34	551.686	539.221	556.671	618.19	625.797	513.975	465.968	507.444	796.755	863.364	573.067	578.224	558.787	555.231	504.977	534.97	557.506
1298	5,64_352,0667m/z		352.067	5.63792			151.525	183.702	231.728	128.797	164.781	133.491	98.4316	103.407	80.5665	99.5765	130.162	129.983	73.6887	70.4752	54.8045	223.264	186.68	128.657	90.5887	74.7435	89.1847	76.2841	84.6605	88.4732
1299	5,64_404,0710n	M-H, M+Na-2H	403.064	5.63792			161.442	266.225	332.808	156.331	254.283	203.469	134.638	121.845	101.097	117.166	226.038	188.292	120.738	118.351	86.419	222.483	189.411	126.094	120.865	115.991	115.76	90.8974	96.3101	108.021
1300	5,73_823,2427m/z		823.243	5.73227			73.9063	89.8029	66.5759	27.9457	37.5877	19.9648	36.4515	49.1559	48.47	43.5759	12.7582	48.8423	102.307	104.286	81.0876	56.0003	66.9499	97.7494	34.2059	65.8945	97.27	86.4998	45.5742	58.4168
1301	5,69_584,6242m/z		584.624	5.69033			161.098	142.766	150.993	135.272	104.343	112.247	120.404	104.086	108.763	94.8367	88.0097	105.475	87.0116	83.3008	90.5632	172.722	179.084	128.55	120.662	121.728	99.0396	123.021	106.032	118.542
1302	5,68_1176,2384m/z		1176.24	5.67985			4754.48	4342.94	4377.52	4238.41	3788.34	3672.96	3546.23	3168.28	3275.95	3466.3	3058.91	3486.29	2475.9	2405.92	2414.68	5156.2	5285.15	4157.1	3937.44	3560.4	3672.9	3874.83	3528.58	3926.6
1303	5,68_1175,2327m/z		1175.23	5.67985			959.35	915.415	834.712	830.958	670.719	730.746	682.1	545.649	654.571	666.429	556.484	604.173	465.555	480.923	415.361	976.989	1112.09	815.436	714.109	602.899	715.362	618.426	664.758	723.95
1304	5,68_1167,2331m/z		1167.23	5.67985			983.338	1045.14	953.988	894.068	707.077	814.733	790.509	669.642	676.899	687.122	616.27	637.599	525.594	505.704	502.494	1024.73	1218.46	831.762	784.332	712.654	732.347	738.224	694.064	818.465
1305	5,68_1151,2397m/z		1151.24	5.67985			307.286	338.571	367.405	240.149	231.748	248.488	304.843	263.648	286.406	212.58	204.703	229.634	204.615	194.183	211.051	458.965	510.362	344.291	348.287	299.652	287.715	272.689	334.074	301.601
1306	5,68_863,1807m/z		863.181	5.67985			567.093	624.806	587.112	521.133	482.757	527.174	530.937	476.016	469.758	437.379	406.052	406.746	406.2	375.348	386.326	784.96	875.156	610.633	619.771	536.012	582.829	492.918	567.518	573.232
1307	5,68_787,1578m/z		787.158	5.67985			36.2653	55.902	59.5323	40.5133	43.7411	50.2394	51.9334	35.3489	45.2974	48.0842	24.4447	37.6356	32.0219	35.9694	25.1723	99.8589	110.892	81.8609	65.2517	58.0408	53.2012	58.0336	57.6837	52.1069
1308	5,68_583,1153m/z		583.115	5.67985			103.723	104.443	112.666	82.1576	69.0324	96.9239	79.7639	67.7862	68.9762	67.674	65.2126	68.0671	62.9457	57.5168	61.5098	102.276	115.465	63.1367	72.7247	73.6434	51.5668	66.6302	63.8299	77.7328
1309	5,68_577,6297m/z		577.63	5.67985			65.9493	78.3506	65.1512	62.2308	46.9694	57.1214	47.2876	45.294	47.2116	38.5525	46.5293	43.9196	40.1011	38.5807	36.1943	65.7131	82.9898	48.8316	42.3274	39.8956	47.974	42.5943	39.6138	41.2716
1310	5,66_587,1162m/z		587.116	5.65888			92.2331	101.464	91.9241	84.1557	54.1635	73.3775	57.2309	60.5796	55.5937	65.2184	53.5811	48.6094	56.0042	55.1366	53.0619	88.3705	107.852	68.91	68.1591	64.7654	57.5585	43.6371	67.2762	59.9215
1311	5,65_652,1303m/z		652.13	5.6484			170.091	239.222	331.032	143.954	170.011	199.743	130.105	71.1053	57.5102	97.4905	177.097	153.415	106.634	92.8124	87.4394	234.093	226.802	91.6344	105.878	58.5264	93.133	55.333	65.5003	70.7832
1312	5,65_528,1455n	M-H, M+Na-2H	549.119	5.6484			156.26	188.872	186.061	134.577	117.975	119.629	150.466	161.145	167.903	197.731	149.775	164.087	206.385	188.286	191.368	140.503	126.89	143.466	231.773	212.453	148.028	200.018	144.135	174.951
1313	5,65_471,0503m/z		471.05	5.6484			54.9045	88.0863	109.169	52.9048	82.6153	74.863	39.088	44.3633	31.9064	44.9641	79.9751	77.5172	41.9198	39.3513	35.574	85.061	57.8418	40.6216	51.4114	39.5823	38.4849	37.3527	26.6762	29.2433
1314	5,65_469,1129m/z		469.113	5.6484			80.5858	89.2149	81.9727	88.7411	93.1282	75.1737	75.1104	86.7756	86.5276	72.9034	55.6622	76.7919	49.1535	52.046	44.4252	209.291	157.701	145.616	136.632	120.386	126.115	101.87	98.2815	136.298
1315	5,64_386,9696m/z		386.97	5.63792			23.4635	37.1324	42.978	28.9841	41.4249	32.6168	18.9579	21.2968	12.7296	14.129	29.896	29.7985	16.2574	14.8234	11.3111	36.6556	26.5367	14.5728	14.2403	10.7265	19.7595	15.3944	12.5019	16.9524
1316	5,73_872,1835m/z		872.184	5.73227			8104.65	9068.4	9068.63	7208.12	6588.39	7537.66	6744.8	5893.33	5832	5845.88	6426.2	6498.34	5593.19	5281.64	5465.59	8500.46	9396.56	6407.5	6442.91	5988.07	6274.73	5732.96	6129.74	6328.6
1317	5,60_880,1816m/z		880.182	5.59598			4309.5	4251.09	4174.23	3764.51	3394.18	3543.7	3338.77	3220.04	3240.23	3078.3	2955.58	3227.19	2635.32	2532.96	2603.71	4527.17	4559.1	3562.09	3337.82	3144.58	3276.42	3225.31	3119.8	3412.7
1318	5,58_1184,2358m/z		1184.24	5.57502			2263.92	1777.17	1846.57	2087.3	1945.12	1684.65	1673.89	1562.77	1580.98	1697.44	1338.29	1756.99	1048.1	1134.72	1029.44	2578.29	2365.3	2200.11	1852.39	1582.32	1721.43	1797.99	1597.31	1985.76
1319	5,44_579,1245m/z		579.125	5.44112			122.346	248.894	319.02	118.958	160.094	153.848	154.934	74.5844	94.1985	93.2818	128.741	138.053	88.2705	97.681	59.4576	326.246	249.656	178.965	260.743	174.978	127.8	163.053	103.994	142.344
1320	5,42_509,1683m/z		509.168	5.42015			248.979	254.657	250.697	231.487	189.548	182.642	210.906	197.447	194.026	205.002	183.436	187.452	201.709	197.45	201.481	259.298	233.024	226.69	177.714	177.482	142.195	182.783	198.189	173.364
1321	5,41_891,1747m/z		891.175	5.40967			549.28	454.714	512.811	491.186	431.156	432.581	405.054	356.122	368.155	366.118	338.685	439.596	287.989	294.612	277.727	553.285	582.455	474.049	465.359	418.544	396.792	436.857	425.176	461.337
1322	5,41_880,6844m/z		880.684	5.40967			346.509	308.33	305.241	312.752	268.15	280.208	248.313	251.655	248.406	249.801	219.596	244.909	199.723	191.146	193.313	356.278	351.69	297.472	263.879	255.369	256.894	249.806	258.133	277.904
1323	5,40_729,2608m/z		729.261	5.39918			165.067	178.92	180.579	159.987	150.188	138.984	161.415	153.18	155.839	151.534	131.118	128.084	146.334	146.396	146.488	183.609	194.748	164.506	162.69	130.97	145.497	151.21	162.584	152.35
1324	5,39_323,1338m/z		323.134	5.3887			13.5142	19.7905	18.5415	16.1552	14.6454	15.3492	16.8309	17.0671	15.7354	21.5058	15.2179	16.7847	15.5025	17.9062	14.8104	36.0333	33.4815	39.3753	25.368	19.3387	16.8736	24.6201	22.4098	21.9188
1325	5,39_293,1236m/z		293.124	5.3887			351.749	324.481	379.879	322.176	283.798	284.19	319.424	294.256	265.436	334.142	306.127	360.148	386.241	417.878	392.697	502.29	426.059	353.971	492.734	344.193	333.735	381.405	331.573	344.761
1326	5,38_719,1487m/z		719.149	5.3782			107.211	135.773	139.087	124.851	116.667	98.9662	134.557	104.045	116.144	100.047	83.196	90.7288	81.6947	74.7199	72.4355	187.234	188.907	146.498	146.797	103.374	129.382	124.681	126.562	122.559
1327	5,38_601,0785m/z		601.078	5.3782			88.7047	100.077	111.229	65.6301	45.5877	55.1388	71.291	64.1795	79.9959	92.2298	53.1433	96.281	55.2123	61.6961	51.4812	308.893	299.518	247.046	367.256	255.796	181.414	266.886	137.005	212.268
1328	5,37_735,1428m/z		735.143	5.36772			308.927	311.754	304.329	301.12	246.186	242.593	220.975	212.183	223.554	209.268	201.204	236.317	147.629	130.794	153.75	345.887	352.315	273.93	260.503	220.537	234.466	248.268	230.279	275.178
1329	5,36_949,1811m/z		949.181	5.35723			270.142	232.997	243.672	229.425	185.121	220.241	204.067	186.158	194.345	175.832	147.026	186.449	136.971	136.037	132.343	267.168	280.112	214.969	185.112	164.496	174.492	211.863	169.238	198.403
1330	5,36_747,1421m/z		747.142	5.35723			408.45	394.548	423.018	377.991	333.357	359.26	310.315	263.944	290.23	276.919	205.375	305.318	188.522	187.751	168.402	473.184	432.988	366.792	313.032	297.074	281.084	286.389	280.704	324.415
1331	5,36_612,1677n	M-H, M+FA-H	611.16	5.35723			34.9182	39.657	31.3055	38.0999	26.6985	29.5319	40.6389	33.0396	41.0725	54.2414	44.5272	59.0394	60.2541	57.4994	62.5992	70.8159	58.6919	75.1648	129.981	86.6156	45.2005	69.4247	57.9595	77.9095
1332	5,34_595,2599m/z		595.26	5.33627			33.0986	31.7338	32.8928	66.12	48.2213	39.6683	34.4867	37.0204	37.4099	35.5475	24.0979	39.2743	28.4687	23.7752	36.5042	110.979	80.1468	100.067	83.5456	72.6632	64.5957	44.0208	68.3809	78.2153
1333	5,30_649,1538m/z		649.154	5.30482			52.838	41.8119	58.6352	63.754	37.6618	51.7641	37.3478	35.2363	33.5783	46.2792	35.2313	45.9333	23.9573	14.4734	29.7883	113.754	104.939	68.5182	66.6606	50.835	60.5802	44.6655	58.9999	72.5923
1334	5,46_172,0368n	2M-H, 3M-H	515.08	5.46208			539.337	707.693	659.09	398.241	387.672	418.141	560.21	507.409	578.256	644.511	412.446	577.075	503.178	519.546	431.13	2483.79	2303.8	2047.72	2965.62	2288.27	1659.74	2324.63	1095.76	1881.03
1335	5,59_529,0553m/z		529.055	5.5855			29.0088	29.664	30.108	35.4308	24.0301	25.8176	33.203	26.7731	32.6555	35.1208	23.527	31.1213	27.5672	27.342	28.9486	37.9045	36.3679	31.9773	29.7854	27.3395	18.7605	29.4573	26.209	24.7948
1336	5,46_1007,2094m/z		1007.21	5.46208			417.318	499.705	432.009	428.44	382.07	412.397	432.673	392.132	432.4	399.886	316.272	319.157	325.988	322.689	300.645	684.256	801.594	566.116	600.832	505.362	544.928	491.828	524.051	526.771
1337	5,47_358,1252n	M-H, M+FA-H	357.118	5.47257			157.757	119.736	157.672	129.591	105.233	102.58	95.6019	119.683	83.2163	95.7857	89.8131	91.2749	71.7238	70.0152	60.5832	83.2064	69.1067	85.8253	48.5956	53.2162	47.795	61.9481	67.8713	49.6839
1338	5,58_546,1225n	M-H2O-H, M-H	545.093	5.57502			804.828	880.34	1030.28	556.805	497.517	525.495	782.74	604.855	677.917	768.66	548.789	708.427	678.022	699.979	635.261	1753.57	1480.77	1488.94	1970.63	1477.32	805.416	1535.54	903.056	1257.04
1339	5,58_496,1206n	M-H2O-H, M-H	495.113	5.57502	Petunidin-3-O-glucoside hydrate	Anthocyanin	5302.75	5570.76	6817.32	3766.99	3565.97	3663.7	5374.74	4396.61	4835.03	5003.78	4016.88	4996.03	4651.3	4835.71	4365.99	12584.7	10989.5	10997.9	15782.6	11077.3	5787.1	11657.3	6623.79	9142.02
1340	5,56_757,1754m/z		757.175	5.55643			73.5187	77.4885	70.2758	86.2543	57.8087	63.9076	52.9728	51.5038	56.7414	54.0437	38.7163	66.0205	49.7581	38.8733	45.9079	148.515	121.809	96.2262	103.33	74.9485	77.4409	75.1782	80.4808	106.714
1341	5,56_425,1653m/z		425.165	5.55643			169.086	154.29	162.17	165.028	140.345	130.268	153.659	147.942	143.476	143.732	120.599	151.094	129.784	132.95	130.444	112.875	122.401	131.788	103.745	101.329	99.0862	120.892	106.304	106.673
1342	5,55_761,1554m/z		761.155	5.54595			121.678	111.095	99.4541	88.1125	72.4621	81.8442	65.1849	81.5963	81.9337	70.0606	59.22	68.3274	55.6497	48.4317	61.3762	163.15	144.488	109.914	100.409	94.9918	87.6151	109.092	73.8949	99.0238
1343	5,55_739,1463m/z		739.146	5.54595			583.34	641.805	582.306	516.185	434.102	477.772	441.665	404.406	378.242	391.108	374.244	412.728	340.136	331.315	318.17	618.572	654.496	512.075	525.284	460.005	414.129	469.866	441.478	485.298
1344	5,55_727,1451m/z		727.145	5.54595			167.747	165.44	155.579	155.491	115.373	122.555	118.374	90.0035	109.139	101.958	101.384	107.089	77.5545	79.5007	72.8928	142.319	176.435	117.616	111.427	117.554	120.37	132.139	134.718	128.525
1345	5,55_679,0270m/z		679.027	5.54595			46.223	32.454	31.4449	32.5951	24.9716	24.582	23.5695	32.7395	31.0401	27.3886	22.7799	25.1701	16.8854	20.0763	21.6091	46.9898	44.2387	33.8967	13.5007	14.6202	27.7452	18.7258	28.078	25.8266
1346	5,55_474,9839m/z		474.984	5.54595			37.0089	38.2346	29.5809	37.9125	32.734	33.9877	33.9899	32.3055	36.1674	40.6666	36.5383	28.8125	29.6129	28.8173	25.7223	38.3099	44.3903	38.8852	25.1697	31.7653	29.3166	36.5435	31.0788	30.3171
1347	5,55_468,9692m/z		468.969	5.54595			34.6946	23.1798	28.0848	26.5902	27.6702	28.1667	32.3793	29.8889	30.5643	27.7882	23.1489	27.3081	23.1558	27.8557	21.0764	41.1421	38.3563	35.8993	25.0253	22.7211	22.1869	30.7064	22.8735	24.3617
1348	5,52_652,1303m/z		652.13	5.52498			90.6876	171.701	164.98	93.4177	86.4417	108.968	96.3267	62.0359	69.6914	67.0797	115.629	113.511	75.1621	71.3388	68.9206	134.957	176.966	80.9689	95.1333	62.3803	91.565	65.1237	80.9719	72.7081
1349	5,52_293,1236m/z		293.124	5.52498			101.3	113.135	129.936	106.168	98.258	98.8774	115.859	97.3293	92.2636	128.247	125.306	143.422	202.614	212.83	216.72	143.542	130.907	114.838	203.286	139.37	130.122	155.397	133.752	119.983
1350	5,50_1032,2080m/z		1032.21	5.50402			5089.44	4509.11	4625.12	4609.84	4217.7	4058.3	3990.41	3679.31	3746.09	3850.27	3576.23	3955.04	2991.16	3101.8	2900.67	5595.26	5510.14	4615.06	4373.97	3879.18	4080.19	4198.84	3869.42	4494.47
1351	5,49_760,1816m/z		760.182	5.49353			80.3402	79.2855	95.3053	57.8186	48.4412	45.1299	75.3014	53.1867	64.1894	77.3288	59.7739	70.531	78.4873	93.1705	67.8008	38.9462	26.4079	36.1866	48.2607	36.406	31.3245	63.2691	42.6287	50.1814
1352	5,48_1016,2114m/z		1016.21	5.48305			553.72	686.308	652.097	537.739	520.491	523.678	532.185	456.971	429.165	410.645	486.905	482.159	383.725	353.342	383.689	739.916	831.546	544.421	633.322	515.951	512.217	458.463	476.428	512.79
1353	5,46_1030,2085m/z		1030.21	5.46208			75.3363	77.6097	67.6217	79.4931	60.1406	51.0206	60.8024	44.4721	60.366	52.5562	38.2836	47.4229	45.1178	47.5094	38.2644	88.5954	114.998	80.1916	80.9846	61.7927	68.0754	73.5163	71.7934	70.7907
1354	5,75_1024,2120m/z		1024.21	5.75323			3270.13	3141.1	3020.36	2798.09	2586.61	2588.43	2551.3	2340.4	2365.77	2357.65	2156.47	2362.51	2006.33	2040.6	1906.53	3147.54	3402.94	2758.17	2646.27	2500.24	2573.6	2610.81	2487.07	2700.11
1355	5,76_739,1466m/z		739.147	5.76372			461.798	499.891	436.822	370.775	328.737	392.056	303.667	311.95	289.913	302.624	250.139	312.93	244.605	228.336	235.549	412.921	473.248	341.504	314.408	286.134	299.888	284.497	273.407	316.895
1356	5,78_731,1472m/z		731.147	5.78468			376.206	417.956	374.352	326.937	262.143	328.81	294.566	248.287	253.911	261.94	271.765	284.199	258.582	238.02	256.144	367.422	449.541	291.824	314.674	264.057	280.415	216.816	271.984	267.728
1357	6,00_755,1598m/z		755.16	6.00245			171.436	160.529	161.971	195.857	190.362	157.43	152.314	146.526	136.295	152.204	130.547	163.473	100.635	105.706	96.7772	273.957	259.86	234.012	222.014	194.446	210.993	162.903	186.54	219.583
1358	6,00_563,2338m/z		563.234	6.00245			307.057	258.041	288.346	364.612	323.44	278.51	268.788	276.449	254.047	284.136	240.297	304.339	227.878	222.713	247.859	384.495	290.717	309.107	280.225	232.005	268.686	237.331	276.118	297.423
1359	5,99_781,0804m/z		781.08	5.99197			649.869	655.424	807.202	410.673	413.579	407.516	557.321	448.926	432.322	524.828	466.476	533.233	475.272	511.339	456.628	906.678	747.487	734.764	806.634	640.047	365.035	672.695	515.292	577.291
1360	5,99_624,1289n	M-H2O-H, M-H, M+Na-2H, M+Cl	645.107	5.99197			4223.15	4570.09	5784.99	3016.23	2911.4	2994.4	3725.37	2973.57	3003.82	3578.99	3514.45	3872.82	3272.85	3310.96	3085.78	6154.04	5038.93	4742.79	5409.44	4307.18	2707.27	4603.39	3527.01	3932.37
1361	5,99_538,1316n	M-H, M+Na-2H	537.124	5.99197	Malvidin-3-O-glucoside hydrate, formic acid adduct	Anthocyanin	9480.37	9188.22	11384.5	6217.94	5833.24	5849.44	7737.02	6276.34	6664.16	7782.62	6419.65	7355.53	6958.67	7254.79	6670.36	13649.9	11349	10994.1	12286	9616.48	5988.3	10637.9	8129.26	8750.08
1362	5,99_542,1260n	M-H2O-H, M-H, M+Na-2H	523.107	5.99197	Delphinidin-3-O-acetylglucoside hydrate	Anthocyanin	1813.91	1850.95	2226.7	1321.94	1141.41	1255.92	1559.6	1287.65	1368.22	1587.58	1251.6	1490.01	1440.74	1498.62	1340.49	3411.92	2714.92	2676.39	3223.04	2539.1	1596.63	2645.25	1777.12	2143.88
1363	5,99_329,0651n	M-H, M+H2O-H	347.076	5.99197			759.302	719.191	923.486	458.066	439.433	448.963	611.385	464.376	496.725	581.123	478.862	560.166	527.28	550.798	502.726	1110.08	922.359	889.757	990.782	761.398	464.242	846.207	592.614	677.742
1364	5,99_314,0420n	M-H, M+FA-H	313.035	5.99197			291.032	283.752	374.471	179.821	151.064	165.602	229.448	169.109	185.451	228.569	172.557	221.707	202.541	197.809	198.989	484.556	391.076	402.329	471.342	329.885	186.04	376.003	251.987	288.556
1365	5,97_976,2159n	M-H, M+Cl	975.209	5.97338			1421.52	1430.83	1691.54	1011.28	877.957	878.334	1104.82	835.886	951.424	1066.63	822.598	1104.48	893.676	919.268	822.724	2497.13	2089.28	1964.94	2393.47	1845.54	1253.41	1830.77	1252.55	1592.17
1366	5,97_775,0605m/z		775.06	5.97338			343.704	369.422	451.732	162.532	185.157	170.68	271.387	195.193	205.393	254.099	228.869	275.712	240.163	266.827	212.427	513.655	419.677	411.764	462.804	360.228	182.264	411.033	261.675	316.361
1367	5,97_699,1778m/z		699.178	5.97338			51.3725	45.2857	60.8926	43.6353	36.2037	27.1059	56.3549	37.036	47.5832	50.0868	37.2765	45.9984	54.0426	60.8449	55.1435	23.8805	20.3102	18.1814	39.7535	27.1361	29.3837	49.9229	33.487	23.7274
1368	5,97_482,1249n	M+Cl, M+FA-H	527.103	5.97338			368.796	384.19	437.228	252.345	226.261	247.58	309.746	248.535	268.173	318.618	261.962	285.728	288.512	285.909	282.328	711.927	527.758	534.875	656.273	519.664	333.293	504.329	360.256	437.324
1369	5,97_435,2224m/z		435.222	5.97338			21.3523	23.0332	31.8796	29.8343	29.2525	21.7904	31.9704	34.7303	35.5277	22.9427	29.7257	41.1974	30.2473	31.6253	32.7319	50.7974	33.9676	40.1885	57.2424	45.1316	46.3999	66.0925	65.3699	53.0912
1370	5,96_752,0760n	M-H2O-H, M-H	751.068	5.9629			336.437	434.223	430.417	242.464	196.543	250.146	306.561	216.274	267.31	342.899	234.267	291.974	311.007	309.298	267.824	768.166	645.441	647.975	782.484	710.595	439.734	673.144	398.977	537.864
1371	5,96_677,0615m/z		677.061	5.9629			293.771	341.489	363.501	151.078	170.901	207.186	274.022	197.842	233.986	258.35	170.512	235.05	241.171	237.711	215.965	619.006	499.64	488.909	599.885	498.628	343.016	478.385	309.5	420.51
1372	6,01_327,1074m/z		327.107	6.01293			30.054	34.5559	30.654	32.1034	27.2897	34.8085	41.8148	31.8914	35.2773	44.1763	76.4668	74.1043	58.0139	60.0814	52.4778	58.4586	54.3356	48.7306	71.8467	56.8504	57.3755	63.8667	104.157	72.5394
1373	5,96_510,1363n	M-H2O-H, M-H, M+FA-H	509.129	5.9629	Malvidin-3-O-glucoside hydrate	Anthocyanin	58074.3	55791.9	71276	37672.7	34932.6	34925.9	46911.6	37603.1	40218.8	46502.2	38224.4	45366.1	42237.4	43961.2	40680.4	88149	70297.1	69018.2	80279.8	61132.7	36557.5	66842.8	49605.3	54387.8
1374	6,02_621,0785m/z		621.079	6.02342			384.941	359.073	513.844	210.762	188.78	206.982	289.353	197.633	252.554	264.845	237.746	278.396	263.817	254.04	275.082	572.922	481.732	443.63	545.857	388.367	225.676	437.329	332.413	347.693
1375	6,02_1312,2696m/z		1312.27	6.02342			3946.05	4131.76	3690.37	3428.66	2456.12	2877.89	2774.1	2317.78	2498.95	2427.85	2168.45	2497.86	2017.4	1943.57	1821.16	3767.13	4575	2995.28	3067.26	2747.37	2960.97	2834.97	2744.88	2884.08
1376	6,13_577,2497m/z		577.25	6.12825			31.9077	31.7177	31.4691	30.0773	24.8811	21.678	34.0072	24.4229	37.772	35.227	23.3546	29.2066	36.519	38.1299	41.2837	36.0386	31.2603	37.8253	31.1004	22.7336	30.6792	22.5335	28.7064	30.6885
1377	6,12_823,2441m/z		823.244	6.11777			109.239	112.304	87.1466	35.0357	72.4203	26.1845	36.7764	53.3402	42.6049	35.566	14.4534	38.1553	86.2547	86.4284	72.0264	66.3373	85.9779	113.931	27.4928	57.9161	107.548	104.628	66.9999	56.9008
1378	6,12_497,1993m/z		497.199	6.11777			116.434	100.145	106.233	109.805	102.661	92.4708	113.138	110.179	87.5923	104.948	69.1455	87.4457	92.2304	91.906	97.8872	78.0251	93.8606	92.2519	88.9008	84.7955	79.1129	118.436	97.3667	90.5338
1379	6,12_429,2119m/z		429.212	6.11777			342.393	299.578	332.863	341.61	318.192	294.072	342.291	324.926	319.26	289.988	261.209	299.475	288.856	287.961	299.839	299.47	295.545	314.608	288.755	272.604	264.385	337.43	306.908	301.766
1380	6,12_265,0711m/z		265.071	6.11777			28.5148	24.4574	29.9352	25.6857	25.2095	24.4717	23.8855	24.9856	25.6917	23.1828	16.4408	30.1947	22.2587	23.0455	23.2995	37.2319	23.7671	28.3051	24.497	21.5021	14.8773	29.2596	23.1002	26.9633
1381	6,10_448,1815m/z		448.182	6.0968			14.053	18.3696	16.4315	20.9791	20.1817	16.5452	15.0707	16.8857	16.694	18.1336	13.3206	21.6762	13.1756	13.352	14.2139	55.0594	45.1227	38.3452	54.8827	29.3276	36.8477	32.951	29.7828	40.0634
1382	6,09_637,2705m/z		637.271	6.08632			183.339	177.002	170.543	182.993	176.478	132.351	185.801	190.286	187.374	183.244	147.551	176.792	168.893	163.48	190.276	245.246	159.96	184.285	182.779	140.658	149.972	156.037	154.238	144.199
1383	6,09_499,1787m/z		499.179	6.08632			20.9719	26.123	24.7923	23.7276	19.657	21.5396	25.7106	19.0996	20.1348	19.0828	17.7948	27.03	20.2655	19.7451	21.6911	62.6123	53.3605	44.0135	50.9618	35.5415	41.6543	39.3518	38.4302	47.3936
1384	6,09_431,1915m/z		431.191	6.08632			330.682	345.792	337.929	443.4	381.012	347.056	337.577	358.014	346.383	356.816	283.048	384.35	290.207	283.496	320.669	920.555	758.644	643.987	759.001	542.388	640.055	552.271	581.762	644.08
1385	6,08_1168,2404m/z		1168.24	6.07583			4552.07	4533.59	4431.95	3941.09	3351.33	3713.25	3427.56	3179.8	3139.6	3158.25	3043.75	3243.76	2673.84	2637.56	2560.54	4338.61	5004.4	3803.81	3644.71	3438.85	3614.58	3476.43	3410.02	3655.53
1386	6,04_849,0672m/z		849.067	6.04438			345.158	371.799	446.763	217.404	196.595	203.697	293.687	239.496	233.572	288.274	236.592	258.269	258.493	276.85	241.012	529.117	438.227	435.004	451.421	349.726	218.488	431.551	301.863	315.869
1387	6,04_741,1809m/z		741.181	6.04438			29.0063	42.0044	42.723	33.8672	30.5855	25.7181	26.8987	42.1314	29.3766	30.3495	31.0045	24.0293	19.4573	16.8361	28.2535	78.0155	66.8271	58.2367	49.1188	52.4386	47.4947	31.1657	42.0324	42.8935
1388	6,04_522,2088n	M-H, M+FA-H	567.211	6.04438			149.73	196.143	190.905	171.553	168.525	162.16	148.819	167.455	144.089	145.067	149.862	169.933	139.934	133.697	140.177	183.945	172.455	155.55	185.519	146.19	149.395	161.627	204.915	158.655
1389	6,03_714,0990n	M-H2O-H, M-H	713.093	6.0339			1852.76	1887.28	2329.37	1266.72	1226.78	1231.69	1572.71	1252.54	1302.53	1546.6	1395.73	1590.55	1387.6	1401.24	1321.31	2568.13	2175.84	2043.71	2266.95	1880.56	1163.36	2023.09	1610.42	1695.45
1390	6,03_627,0935m/z		627.094	6.0339			896.491	879.664	1048.3	862.485	551.815	561.61	733.008	585.107	610.479	745.73	603.587	709.311	660.996	679.917	649.623	1477.62	1084.75	1090.69	1226.86	972.749	599.316	1061.32	802.949	877.467
1391	6,02_880,1818m/z		880.182	6.02342			3098.82	3392.48	3650.46	2828.68	2716.94	2985.36	2598.68	2310.48	2206.23	2358.83	2636.21	2806.37	2089.91	2049.38	1931.89	3760.92	3716.76	2586.32	2548.26	2249.89	2413.42	2226.43	2302.26	2424.35
1392	5,95_1018,2136m/z		1018.21	5.95242			366.321	468.471	575.23	304.245	314.421	363.087	325.728	228.333	183.589	250.85	402.257	344.878	254.582	228.625	227.259	437.222	422.032	256.231	322.355	260.434	197.895	209.166	238.536	219.481
1393	5,95_972,2431n	M-H2O-H, M-H, M+Na-2H	971.236	5.95242			1307.67	1379.19	1733.4	528.04	492.288	578.876	859.781	551.966	664.752	907.512	479.602	738.747	764.274	829.515	674.884	3228.47	2327.48	2205.52	2975.86	2071.31	1063.32	2075.01	1117.69	1556.39
1394	5,95_945,2068m/z		945.207	5.95242			102.545	137.85	180.026	44.1018	32.4379	67.3517	84.0061	59.6117	72.4842	113.732	41.076	103.799	94.9791	84.5412	72.1516	673.656	443.966	464.835	681.217	525.777	242.829	447.883	179.102	325.147
1395	5,89_691,1110m/z		691.111	5.88952			495.746	517.365	684.953	320.445	312.38	334.49	423.325	313.188	288.449	366.121	430.2	447.639	367.895	367.044	336.472	688.564	537.044	517.509	563.61	435.154	287.162	481.654	373.67	396.226
1396	5,89_639,0880m/z		639.088	5.88952			758.183	767.726	919.962	475.824	471.186	477.175	617.297	510.789	544.107	606.635	508.515	589.5	554.064	587.262	521.14	1127.56	951.317	922.701	1044.77	802.448	517.074	907.429	662.087	741.265
1397	5,89_577,1226m/z		577.123	5.88952	Procyanidin dimer 2	Flavan-3-ols	10299.3	12756.9	18102	7757.62	8583.31	8807.47	9627.15	7564.29	6882.17	8314.46	11398.2	11493.3	8239.88	7956.89	7426.5	14064.3	11612	9629.37	11020.1	8764.42	6218.56	9005.84	7977.22	7972.61
1398	5,89_571,1030m/z		571.103	5.88952			330.766	320.912	390.4	237.799	166.44	198.567	250.506	167.327	191.507	220.836	198.154	210.105	186.327	181.125	195.186	641.181	471.664	416.772	511.096	361.456	238.237	414.446	264.315	337.79
1399	5,89_425,0724m/z		425.072	5.88952			171.853	198.511	245.406	123.955	149.954	164.482	160.59	132.362	142.13	153.875	185.882	186.998	157.507	157.84	135.908	258.748	232.228	207.797	250.158	238.052	185.426	201.739	173.431	196.724
1400	5,88_1320,2676m/z		1320.27	5.87903			2942.37	2581.55	2617.39	2380.14	2103.61	2175.71	2182.61	1735.62	1761.12	1840.39	1552.4	1962.88	1265.14	1304.55	1202.87	3150.69	3282.61	2485.28	2324.91	2084.84	2284.07	2284.57	2136.1	2275.11
1401	5,87_265,0710m/z		265.071	5.86855			30.9969	25.0992	29.3119	15.0462	28.5811	24.0516	23.5988	27.9708	25.2282	26.8064	21.3374	27.3658	22.2567	25.5421	21.9451	28.0496	26.8679	27.3804	31.4002	21.4158	19.6795	30.7629	25.9997	26.0347
1402	5,86_532,1894n	M-H, M+Na-2H	553.159	5.85807			180.037	189.979	174.617	139.717	141.385	151.162	163.35	156.824	146.095	166.768	126.397	158.434	178.693	181.918	187.134	165.089	167.682	144.863	164.5	139.491	154.049	155.54	160.752	164.162
1403	5,86_485,1765m/z		485.176	5.85807			308.022	295.25	276.624	232.642	278.866	287.646	308.609	280.07	275.64	287.502	223.093	270.618	316.01	326.639	312.06	240.678	269.883	247.67	267.103	226.911	274.408	264.928	311.266	286.243
1404	5,84_1179,2331m/z		1179.23	5.8371			1724.65	1675.13	1694.93	1480.09	1330.48	1345.12	1349.89	1180.59	1140.08	1135.62	1094.28	1270.45	886.849	910.801	869.818	1802.67	1962.18	1458.45	1414.57	1333.12	1380.43	1374.73	1281.99	1402.57
1405	5,84_594,1157m/z		594.116	5.8371			634.682	679.581	757.176	457.074	452.172	500.071	532.284	442.565	468.672	539.759	514.778	554.521	504.927	501.216	469.452	979.196	842.848	808.696	913.354	742.585	565.477	758.059	588.64	701.194
1406	5,84_423,1861m/z		423.186	5.8371			202.083	190.046	191.475	190.575	186.165	163.29	164.99	170.135	152.627	166.276	122.939	157.19	137.054	130.532	142.338	223.89	219.764	209.65	171.759	144.505	138.496	166.832	153.503	163.366
1407	5,82_796,1600m/z		796.16	5.81613			349.55	503.195	578.84	264.469	285.914	382.215	257.09	149.372	173.79	215.055	336.731	278.836	205.501	141.759	198.694	577.816	560.203	212.236	264.375	130.535	226.232	136.326	172.896	174.103
1408	5,81_439,1810m/z		439.181	5.80565			48.8023	51.2477	52.6177	32.8974	38.3793	27.0132	57.7194	54.7179	59.4984	44.74	36.9985	41.6422	54.7957	60.4948	58.6885	15.8468	15.0842	22.4649	20.5734	17.9108	12.1822	18.4905	9.23798	16.3512
1409	5,78_754,1493m/z		754.149	5.78468			108.082	113.557	111.748	113.936	71.428	89.2561	84.1877	77.155	72.157	75.4967	68.3332	85.7849	71.237	67.1401	79.5621	114.252	138.218	77.3334	79.3104	71.0591	70.1878	68.5195	66.6089	76.4623
1410	5,89_1170,2415m/z		1170.24	5.88952			2012.41	2328.25	2419.15	1758.45	1550.74	1835.28	1625.93	1364.02	1408.36	1382.22	1486.88	1643.48	1272.94	1208.81	1264.14	2261.81	2485.63	1536.48	1688.93	1489.92	1608.26	1423.29	1429.97	1575.38
1411	5,90_421,1638m/z		421.164	5.9			52.0795	50.5853	50.2323	53.5741	45.0231	38.0233	30.4211	28.4045	28.2822	22.9517	15.2821	26.7387	15.9993	16.0869	14.7863	133.717	122.976	107.35	51.6931	38.1134	44.8452	43.6918	46.5712	55.3322
1412	5,90_707,0756m/z		707.076	5.9			536.56	575.7	697.527	329.049	338.477	332.053	441.88	318.433	360.63	422.288	404.326	436.203	363.682	375.716	340.565	781.838	680.677	583.808	661.17	517.451	331.15	583.762	422.322	450.091
1413	5,90_1016,2138m/z		1016.21	5.9			4080.49	4768.51	4813	3603.92	3376.24	3794.78	3345.19	2943.81	2966.37	2980.79	3292.94	3229.12	2852.54	2667.13	2787.4	4295.83	4791.84	3232.9	3306.01	2981.52	3221.82	2897.31	3063.58	3030.75
1414	5,95_598,0907n	M-H, M+H2O-H	597.083	5.95242			1226.67	1412.51	1580.78	759.707	807.067	978.163	1138.94	856.821	966.445	1140.1	943.268	1101.73	1052.69	1064.74	969.643	2363.92	1988.1	1993.08	2403.43	2008.73	1389.65	1918.36	1331.42	1652.95
1415	5,95_610,0793n	M-H2O-H, M-H	591.081	5.95242			1549.45	1674.98	1903.53	1158.14	1057.98	1190.16	1324.85	1119.85	1216.49	1441.74	1163.41	1381.44	1199.27	1191.36	1125.24	2846.67	2333.37	2256.52	2584.28	2117.11	1503.45	2126.05	1565.33	1908.82
1416	5,95_575,1028m/z		575.103	5.95242			576.467	662.623	713.304	441.95	416.328	484.501	488.598	434.15	449.945	513.355	467.93	514.856	484.226	479.602	454.337	932.121	802.719	758.723	899.568	788.272	580.357	752.885	552.268	661.614
1417	5,95_548,1134n	M-H2O-H, M-H	547.106	5.95242	Peonidin-3-O-glucoside hydrate, formic acid and sodium adduct	Anthocyanin	5560.04	6228.4	6485.94	3808.01	3702.94	4591.36	4874.91	4234.67	4706.61	5462.59	3954.88	4817.7	5121.37	5203.33	4675.38	11608.3	9619.58	9937.11	12463.7	10784.4	7393.14	9914.91	6421.28	8549.42
1418	5,94_942,2405n	M-H2O-H, M-H, M+Na-2H	941.227	5.94193			505.11	672.899	777.775	245.098	231.959	354.35	324.063	215.229	278.307	373.309	227.712	355.518	372.572	368.509	326.913	2045	1395.25	1451.26	2155.28	1551.78	807.701	1289.79	498.545	993.871
1419	5,94_731,1457m/z		731.146	5.94193			297.983	341.634	334.388	230.402	208.831	248.232	220.342	215.298	194.658	197.749	216.773	216.038	186.806	157.546	197.984	267.443	370.041	226.879	203.534	169.576	199.601	161.322	206.148	182.982
1420	5,94_719,1478m/z		719.148	5.94193			84.6079	115.067	96.2377	99.7228	60.1038	81.8959	59.8074	56.8402	55.378	62.3533	69.318	65.5351	53.1562	53.0425	49.4346	98.5091	101.28	61.1552	50.3621	42.9145	50.8838	50.1941	54.5319	55.5249
1421	5,29_1040,2069m/z		1040.21	5.29433			2693.72	2175.53	2303.39	2579.26	2395.8	2074.97	2151.58	1989.41	2071.37	2198.59	1864.57	2200.09	1498.5	1552.89	1504.79	3266.74	2932.56	2841.92	2536.22	2149.72	2255	2418.32	2095.9	2516.68
1422	5,94_483,0125m/z		483.013	5.94193			24.9773	26.7771	25.232	19.1766	29.5258	20.3013	24.6467	25.6752	27.5174	25.5258	14.8367	15.9014	23.1901	22.4528	22.4341	32.0009	31.132	26.6563	26.7982	21.6282	19.9881	14.1694	29.4236	21.5232
1423	5,94_315,0491n	M-H, M+H2O-H	314.042	5.94193			213.482	234.292	273.788	147.675	123.469	137.359	170.375	145.362	159.287	197.228	138.184	163.891	167.747	174.723	145.311	445.302	361.916	353.722	454.357	363.206	201.831	359.507	231.142	292.156
1424	5,93_1027,2089m/z		1027.21	5.93145			1287.55	1451.43	1390.35	1123.47	949.272	1127.14	1058.15	978.152	974.738	942.269	913.606	950.855	841.697	790.452	844.467	1523.1	1618.74	1126.63	1322.55	1108.47	1159.69	1077.95	1087.35	1159.2
1425	5,93_754,1503m/z		754.15	5.93145			129.627	153.192	146.222	100.812	92.1759	116.43	93.0066	103.229	88.2574	86.0247	97.98	87.5507	85.2419	81.1293	78.8189	88.2362	125.454	83.5469	63.3824	48.9878	82.5218	46.3679	63.0965	67.9456
1426	5,93_684,0895n	M-H2O-H, M-H	683.081	5.93145			765.348	864.479	889.621	491.732	495.464	609.129	643.665	509.754	597.975	743.074	529.643	676.305	689.629	704.922	632.545	1436.26	1244.07	1279.91	1563.27	1362.35	1010.5	1288.5	861.91	1114.4
1427	5,93_480,1257n	M-H2O-H, M-H, M+Cl, M+FA-H	479.118	5.93145	Peonidin-3-O-glucoside hydrate	Anthocyanin	30732.5	34649.8	37185.4	21965.6	19702.1	24651.7	26629.8	22761.7	25674.6	30152.2	21320.7	27283.2	28250.7	29037.1	25548.1	71952.8	55862.1	57454.1	76276.8	63964.9	41620.2	57376.8	36022.5	49007.2
1428	5,93_394,0513n	M-H, M+Na-2H	393.044	5.93145			114.045	121.322	131.588	101.625	105.045	112.333	111.06	96.0809	96.5859	125.884	103.362	104.628	109.698	106.359	111.513	165.688	158.244	136.244	143.415	109.945	102.146	124.023	128.519	123.501
1429	5,91_431,1912m/z		431.191	5.91048			153.927	149.816	159.582	134.039	147.542	134.124	157.362	153.344	155.33	140.828	120.545	156.555	137.253	130.612	148.315	242.615	224.72	203.778	215.135	168.673	191.863	183.013	192.102	184.408
1430	5,94_334,0680n	M-H2O-H, 2M-H	315.05	5.94193			941.864	1076.85	1233.04	854.374	676.759	751.725	840.738	706.531	751.289	874.341	751.355	860.55	843.591	837.404	771.417	1844.47	1449.2	1419.81	1778.74	1489.18	1038.96	1420.66	998.68	1217.96
1431	5,29_508,0986m/z		508.099	5.29433			73.9487	86.7021	85.6958	56.0809	56.2175	67.7504	66.5118	53.4817	57.631	48.3617	60.4585	63.9356	49.6185	40.7045	56.0528	68.6205	93.9995	76.0959	78.2377	64.7822	66.5742	56.2091	59.8266	59.8238
1432	5,28_888,1796m/z		888.18	5.28385			578.467	497.766	511.904	545.187	512.589	464.069	463.565	443.321	428.76	469.76	388.512	467.663	356.101	364.794	353.579	691.995	616.311	600.148	489.624	437.97	456.2	494.171	453.083	527.226
1433	5,28_587,1158m/z		587.116	5.28385			85.4712	102.751	93.8832	80.9768	67.7834	73.2597	57.2845	74.1441	59.183	57.6317	61.4652	72.2543	48.5085	46.4845	46.5349	90.2384	93.4609	52.6707	63.8674	56.7175	57.4822	47.1416	56.8447	49.0242
1434	4,93_691,0445n	M-H, M+Na-2H	690.037	4.9298			339.624	322.483	362.036	305.986	284.168	272.47	321.07	295.123	322.453	307.554	241.158	273.818	250.87	266.636	223.129	380.596	403.269	373.337	316.838	281.682	272.418	327.886	297.112	296.098
1435	4,93_689,0344m/z		689.034	4.9298			579.544	540.788	612.418	570.273	522.095	502.441	593.71	553.317	584.973	565.182	451.498	494.362	451.866	452.502	437.953	740.447	751.511	719.47	585.966	512.976	553.809	624.777	570.024	584.988
1436	4,93_662,0467n	M-H, M+Na-2H	683.019	4.9298			966.99	916.688	1027.04	929.26	803.289	760.238	1008.63	872.686	969.606	918.334	622.485	770.532	638.363	638.224	597.828	1402.56	1512.36	1305.21	1025.94	781.069	869.206	1076.36	956.737	927.402
1437	4,93_676,0010m/z		676.001	4.9298			172.676	152.04	172.821	152.116	136.65	132.373	172.569	146.935	172.818	150.023	107.797	112.736	107.566	108.391	98.6157	260.405	275.296	248.636	166.234	138.698	145.243	176.055	155.372	154.298
1438	4,93_646,0780n	M-H, M+Na-2H	645.071	4.9298	trans-Caftaric acid, sodium adduct	Hydroxycinnamic acid	8644.86	8197.79	9274.18	8030.89	7105.41	6566.36	9068.78	7969.74	8554.35	8040.02	5290.56	6530.82	5589.79	5501.85	5257.5	13461.6	14866.9	12527.7	9147.12	6964.07	8090.22	9700.22	8763.32	8261.32
1439	4,93_573,9286n	M-H, M+Na-2H	594.905	4.9298			111.805	117.399	132.432	120.855	118.346	119.088	122.817	128.567	133.048	117.968	95.4488	112.702	99.0055	95.2172	101.258	166.9	180.038	182.134	136.995	126.384	133.982	159.506	134.553	141.845
1440	4,93_526,9908m/z		526.991	4.9298			69.6714	74.6846	64.6295	66.2779	63.8499	62.4397	80.8933	66.3154	72.753	62.5966	57.8792	58.5405	55.6935	52.1213	55.9616	74.7687	88.6385	79.5282	65.8363	68.3453	67.616	78.5206	70.1536	80.1313
1441	4,93_516,0020m/z		516.002	4.9298			34.524	29.5372	36.0402	35.1776	32.1314	25.1206	41.1732	33.2873	38.7869	30.1115	22.1346	26.5261	24.3311	21.723	28.5274	29.8432	49.1777	36.7042	29.4538	22.5408	24.4895	37.8984	35.9627	28.4415
1442	4,93_511,0226m/z		511.023	4.9298			57.8013	62.6634	69.8087	58.6953	61.9132	56.7247	60.9577	71.8335	67.8789	66.9791	46.9518	58.8744	54.1707	62.3684	47.3961	78.0541	78.5591	73.6633	55.7902	52.5669	59.4131	71.103	77.3688	70.8694
1443	4,93_508,0179m/z		508.018	4.9298			31.7346	32.0328	28.742	24.3315	22.0484	22.4459	26.955	27.2597	25.8707	33.3243	17.7652	22.2593	21.486	18.7241	20.6084	38.86	44.4907	40.4941	32.8333	19.1823	31.5388	28.7665	41.7057	30.6297
1444	4,93_478,9517m/z		478.952	4.9298			129.693	133.415	141.47	125.785	130.575	118.961	142.404	122.121	128.482	132.984	109.939	126.41	115.704	112.656	122.732	162.985	155.215	143.488	143.787	127.988	130.388	152.727	137.888	128.982
1445	4,93_477,9450m/z		477.945	4.9298			40.8906	47.8122	44.05	42.1161	44.3824	41.7963	43.1095	53.3696	41.91	47.6686	40.8787	40.4565	40.9715	36.3046	44.9689	53.1455	55.6429	54.7756	49.0317	44.1691	44.2512	51.2293	44.3702	53.1071
1446	4,93_463,9874n	M-H, M+Na-2H	462.98	4.9298			243.777	248.727	263.996	256.594	241.671	242.511	242.087	249.986	245.769	246.273	222.06	215.397	224.08	221.472	215.275	254.547	281.643	264.812	263.163	239.703	246.243	256.244	254.537	256.145
1447	4,93_410,9643m/z		410.964	4.9298			191.08	214.173	206.852	208.136	195.799	187.799	204.204	208.691	209.139	209.881	164.024	180.45	160.334	158.186	156.391	252.565	271.567	252.785	212.222	187.183	207.386	218.246	216.68	202.631
1448	4,93_409,9571m/z		409.957	4.9298			49.5394	51.5566	50.2842	53.2092	50.4101	48.7353	54.0976	54.9309	48.1241	45.4288	46.538	45.6072	41.9615	36.1029	42.5912	70.5435	71.9378	68.2192	56.8645	53.1372	57.8216	62.3968	59.4185	55.9913
1449	4,93_694,0080m/z		694.008	4.9298			52.2895	53.9487	59.9947	49.4401	48.3582	41.5046	51.8836	54.1852	53.5154	57.0595	34.1993	41.5862	34.3061	29.9262	36.7397	60.462	68.4868	70.1805	58.604	47.1546	47.8847	55.2128	47.2514	58.939
1450	4,93_396,0202n	M-H, M+Na-2H, M+Cl, M+FA-H	394.994	4.9298			352.538	350.287	333.851	334.742	321.62	319.59	340.125	318.935	351.953	335.631	284.745	300.476	280.384	272.357	285.71	406.565	440.945	414.004	346.464	311.008	325.622	352.804	344.433	336.515
1451	4,93_697,0120m/z		697.012	4.9298			110.06	109.06	126.649	125.762	103.504	95.8381	113.544	103.957	103.483	117.609	78.9846	82.0127	85.1175	90.1988	82.881	126.549	146.689	136.338	107.208	91.0776	113.912	126.009	110.163	101.044
1452	4,93_705,0039m/z		705.004	4.9298			150.52	142.351	163.443	150.493	148.568	141.994	157.829	154.198	148.961	152.011	115.997	133.784	113.25	113.542	111.597	176.132	185.083	166.821	148.382	139.054	149.968	157.713	145.462	155.877
1453	4,93_864,0286m/z		864.029	4.9298			56.3164	49.5504	52.2585	44.6315	52.6041	47.7113	53.115	49.5946	49.812	50.4424	32.2996	43.2658	39.2482	37.5828	40.3594	59.5555	75.5212	58.1	49.0734	54.2882	54.5486	46.3511	52.1488	47.3231
1454	4,93_861,0229m/z		861.023	4.9298			53.3725	64.1251	63.9463	57.8822	46.0293	51.6343	60.4601	45.3655	51.8798	50.5393	37.089	42.8926	37.5514	36.418	39.0395	78.1024	85.3615	73.6561	57.6305	46.1249	58.0932	59.8338	65.1188	62.5329
1455	4,93_853,0380m/z		853.038	4.9298			50.3701	54.5694	47.1421	47.929	50.3243	33.778	62.5817	48.0771	52.4098	58.4193	23.9101	40.3253	31.2474	32.8694	30.7951	59.6775	63.3718	66.5739	46.9819	43.9018	44.8693	58.7127	46.6465	49.1831
1456	4,93_850,0321m/z		850.032	4.9298			54.2884	46.0542	60.8859	51.2076	47.269	44.9394	54.3269	50.1276	45.8185	48.3386	31.4085	37.285	32.4034	31.393	26.3144	69.6049	77.2144	63.9052	52.6066	31.9686	42.9588	62.817	44.1571	47.3399
1457	4,93_845,0533m/z		845.053	4.9298			59.2922	60.9293	66.2128	58.8248	37.4038	49.9406	71.8016	52.3674	59.9666	58.8392	35.5107	46.9596	33.4566	23.8612	38.5597	89.9452	89.0412	74.5802	61.0654	61.319	55.1414	69.0956	53.5433	52.7697
1458	4,93_842,0468m/z		842.047	4.9298			58.1658	44.2559	58.9944	54.1141	30.8248	37.6028	59.3728	48.3535	52.4657	47.4504	29.399	22.106	30.7478	28.4668	25.9816	75.9494	79.3408	69.1922	54.869	36.8738	42.3256	56.271	53.1008	48.9207
1459	4,93_839,0400m/z		839.04	4.9298			53.0697	42.4343	56.16	40.4812	33.8746	29.0806	51.0833	34.6529	45.2369	35.2792	19.6204	24.5013	21.2204	17.577	22.3182	74.6194	70.2387	56.7835	48.4898	26.275	46.639	46.5791	41.4429	32.6848
1460	4,93_834,0642m/z		834.064	4.9298			89.1057	75.3313	96.3033	75.4811	62.2338	67.1265	84.4446	67.7325	96.2242	83.0865	30.6424	52.4364	45.2442	45.4102	34.5607	133.609	122.008	107.326	77.9262	60.8921	61.2455	79.2827	89.449	75.2859
1461	4,93_831,0541m/z		831.054	4.9298			67.657	44.5477	73.5404	76.2267	46.977	48.8889	66.7473	38.4202	56.2196	55.9102	30.4119	45.1942	23.6018	18.9885	20.7258	66.5526	73.7635	60.2782	41.8523	34.6736	36.0348	51.3811	47.5018	37.5993
1462	4,93_751,0025m/z		751.003	4.9298			79.3914	62.6488	61.8474	76.6668	69.5263	65.9925	79.5372	82.649	68.8521	80.7867	62.7576	54.9033	54.5467	54.3776	51.3106	89.0705	107.231	73.542	83.3176	74.191	70.7906	82.9156	81.7415	80.6479
1463	4,93_746,0064n	M-H2O-H, M+Na-2H	726.989	4.9298			137.264	143.148	146.046	146.649	124.982	119.212	150.432	141.939	142.558	139.254	126.59	115.686	107.955	98.3545	115.497	165.916	174.254	142.422	151.031	132.696	120.961	151.044	135.846	129.287
1464	4,93_720,9726m/z		720.973	4.9298			54.2144	46.4368	41.1739	38.4036	41.3533	39.7941	51.7114	42.0863	35.7441	35.9799	33.8164	36.8996	34.5833	32.9066	29.4138	46.9446	53.5046	56.2242	43.3283	30.2529	39.78	49.6712	39.1014	37.4617
1465	4,93_711,0167m/z		711.017	4.9298			191.887	194.04	210.915	205.328	173.86	178.178	202.739	187.69	199.922	183.319	169.127	189.181	165.203	163.185	157.956	218.786	220.25	220.452	180.42	178.748	182.343	208.682	184.596	183.908
1466	4,93_708,0057m/z		708.006	4.9298			52.892	53.2207	42.5153	50.9595	46.3113	31.8899	54.271	44.6467	51.0212	39.4956	41.0009	36.6144	37.6785	33.687	35.2466	54.9933	56.1027	37.7385	39.4112	44.6851	47.6333	47.4691	44.1279	59.7418
1467	4,93_706,0042m/z		706.004	4.9298			53.5493	41.3132	57.3938	52.3656	37.3897	36.2712	48.6191	40.4974	50.3523	43.142	39.7287	41.3894	37.6985	45.0194	32.924	60.658	60.4103	55.6254	43.0754	44.5302	41.8912	46.8022	48.409	39.3357
1468	4,93_678,0143n	M-H, M+Na-2H	698.99	4.9298			738.653	724.195	775.357	697.716	634.573	589.778	771.417	711.892	732.011	694.678	494.607	568.229	510.246	513.694	482.188	998.179	1106.38	962.137	739.892	638.546	680.289	801.11	742.685	727.95
1469	4,93_334,0296n	M-H, M+Na-2H, M+FA-H	379.027	4.9298			2502.5	2459.76	2599.37	2461.7	2307.99	2255.38	2530.12	2444.19	2507.2	2448	2081.02	2186.23	2110.99	2112.61	2059.75	2898.94	3112.65	2862.61	2516.74	2304.82	2427.79	2639.8	2511.73	2482.06
1470	4,93_319,9620m/z		319.962	4.9298			21.2022	24.2467	24.2705	26.2994	22.1282	20.2185	20.1203	24.4677	24.5347	27.1684	14.9747	19.6122	18.7113	18.8112	16.8481	27.2499	30.671	25.5621	20.0354	21.0527	22.7508	25.48	13.481	24.1495
1471	4,93_311,3562m/z		311.356	4.9298			43.1651	36.2878	53.4655	36.2919	23.6321	18.2488	40.8421	32.5003	36.9364	39.5456	6.56769	16.7747	11.5583	10.3792	11.1137	102.792	117.628	93.2934	47.8743	23.5133	33.9986	52.7538	39.4573	38.1147
1472	4,67_787,1363m/z		787.136	4.6701			60.6359	79.1975	62.734	74.0119	54.7221	61.0012	76.7055	64.3191	60.7675	64.6434	52.9672	41.0448	53.842	48.8316	53.4873	122.385	169.777	107.1	134.749	114.286	106.233	106.527	116.203	110.806
1473	4,67_753,1455m/z		753.145	4.6701			198.153	222.17	237.826	215.248	198.745	186.222	212.374	208.624	189.017	204.659	156.089	154.934	145.296	122.926	151.864	443.996	434.777	354.178	388.767	288.052	299.924	284.09	270.884	334.486
1474	4,67_742,1512m/z		742.151	4.6701			241.161	288.07	290.231	269.394	245.053	234.698	279.469	251.48	262.429	242.639	204.409	224.47	200.352	190.549	197.849	506.37	553.149	409.463	468.94	369.452	376.47	344.85	376.112	371.685
1475	4,67_730,1404m/z		730.14	4.6701			89.8678	116.816	108.184	116.914	87.2389	95.3139	118.706	105.061	108.049	97.3309	74.0246	94.2401	73.5127	59.0327	76.206	209.57	232.309	163.159	199.631	163.991	167.127	149.662	168.071	168.369
1476	4,67_726,1381m/z		726.138	4.6701			191.544	240.58	200.269	221.657	195.318	187.472	192.555	212.668	179.832	178.895	144.57	176.615	166.904	149.091	175.967	389.222	436.234	308.426	404.156	290.068	330.371	286.95	303.856	319.922
1477	4,67_719,1487m/z		719.149	4.6701			965.113	1226.51	1095.15	1162.38	998.834	1012.42	1169.72	1049.49	1116.9	1064.44	826.185	894.505	873.946	841.38	853.484	2014.49	2301.69	1702.69	1981.44	1558.99	1670.59	1407.96	1606.08	1619.17
1478	4,67_718,1414m/z		718.141	4.6701			47.9777	64.2559	57.9311	57.7049	50.996	49.721	63.0817	53.8758	60.0236	49.351	39.6611	36.1053	42.2738	41.5121	37.4628	114.545	121.352	87.7193	120.065	84.3044	86.213	79.1461	82.3463	86.0932
1479	4,67_643,1258m/z		643.126	4.6701			135.995	169.148	147.391	144.423	139.5	126.446	157.285	148.798	140.353	148.99	108.478	119.414	109.707	118.47	94.5679	286.067	324.715	236.631	273.875	202.506	210.927	192.253	230.947	229.794
1480	4,65_406,1100n	M+Na-2H, M+FA-H	427.085	4.64913			60.3262	125.608	134.862	77.4236	96.9817	53.5676	46.9733	99.3482	39.9168	57.9563	105.604	82.7757	55.5103	51.2154	45.9823	68.8197	57.0962	64.0226	60.1797	73.4181	70.1928	86.0923	69.6977	68.2239
1481	4,65_293,1235m/z		293.123	4.64913			22.5833	19.8535	20.4318	22.3179	18.8218	16.5905	16.765	21.5868	18.8161	20.4113	17.9604	18.5436	22.623	23.2991	24.0373	16.4524	16.6672	15.6786	12.7679	12.5446	13.5343	14.0775	10.1428	16.3948
1482	4,64_515,1398n	M+H2O-H, M+Cl	533.15	4.63865			115.893	131.95	112.735	135.074	120.524	116.711	138.627	156.972	147.67	168.874	130.558	175.372	135.617	138.083	126.164	266.655	232.94	195.626	158.633	152.687	138.968	141.034	147.379	145.404
1483	4,64_413,1652m/z		413.165	4.63865			134.82	129.948	140.042	78.824	91.5825	67.1846	157.368	121.178	165.457	156.793	128.826	146.79	193.03	203.374	206.485	0	1.94484	3.75554	5.79723	12.17	2.69383	10.8232	14.5359	1.92891
1484	4,64_324,1434n	M+Na-2H, M+Cl	359.097	4.63865			167.988	123.531	124.2	89.7036	100.077	76.1231	109.411	114.303	109.208	112.322	92.7038	123.703	146.952	150.226	134.166	153.898	134.981	168.598	152.621	168.424	165.362	263.437	194.341	201.888
1485	4,59_662,1240n	M-H, M+FA-H	661.117	4.58623			242.215	224.121	241.429	238.117	201.656	200.617	205.743	184.605	177.961	183.626	182.108	181.493	136.16	144.99	126.879	424.079	371.873	339.188	307.661	249.875	238.424	261.473	241.799	266.777
1486	4,59_572,1545n	M+Na-2H, M+Cl	593.129	4.58623	Prodelphinidin dimer 3 (Pg+P)	Flavan-3-ols	2194.79	1891	2048.59	2089.18	1854.47	1816.97	1735.81	1717.27	1669.81	1683.18	1410.93	1674.22	1264.15	1276.27	1249.33	3636.06	3086.34	2872.8	2449.93	1984.65	2069.32	2126.48	1995.83	2319.02
1487	4,69_146,0243m/z		146.024	4.69107			15.7823	15.1902	16.0579	14.031	14.7306	12.5878	8.61785	11.2678	9.62837	14.0951	12.7582	12.8384	10.5574	10.1978	10.8742	9.11429	5.74966	9.98627	6.35081	7.48394	9.13828	11.5487	9.34852	8.9461
1488	4,69_515,1414m/z		515.141	4.69107			55.4337	58.7526	45.6731	44.1999	35.3487	35.3247	40.4127	41.2465	39.4384	44.1994	31.0676	36.8207	68.3167	74.9366	57.2894	46.8302	42.3592	58.3385	39.1603	61.3644	85.3496	74.4643	51.0669	48.0417
1489	4,70_985,2957m/z		985.296	4.70155			143.536	142.397	97.8231	52.5312	81.2583	40.8155	68.8964	86.2146	87.1603	107.903	40.5298	86.1428	201.665	216.679	153.43	100.909	105.332	152.967	92.0765	138.607	231.516	221.48	150.521	125.29
1490	4,72_312,0436m/z		312.044	4.72252	cis-Caftaric acid, isotope	Hydroxycinnamic acid	83.1876	82.498	84.4105	79.721	62.1352	75.692	82.6484	78.3201	77.5034	66.3452	54.6154	58.9419	53.4465	50.2853	48.2552	95.7592	107.428	104.867	78.2769	60.8516	70.8543	72.9419	70.038	64.6133
1491	4,92_552,9549m/z		552.955	4.91932			76.8611	98.1853	79.585	82.9575	96.9708	86.2512	91.0828	102.838	102.443	102.387	89.7474	80.7886	86.3286	74.9121	88.7816	108.703	111.925	101.979	111.094	89.1062	95.1564	112.657	91.6187	104.222
1492	4,92_530,9676m/z		530.968	4.91932			82.9522	92.1108	82.8548	98.7717	92.3113	94.7237	103.935	90.1373	88.8748	84.7946	83.8735	78.6677	82.9354	83.8467	82.6538	90.7332	104.109	104.688	86.7089	99.2645	96.2476	96.0911	95.6321	94.0763
1493	4,92_468,9967m/z		468.997	4.91932			398.662	406.641	391.424	393.339	387.291	376.207	393.762	405.748	417.406	393.486	373.018	369.637	370.252	373.417	376.891	441.452	466.171	456.744	417.635	400.349	403.17	438.652	427.289	427.51
1494	4,92_402,0164n	M-H, M+Na-2H, M+FA-H	401.009	4.91932			700.143	694.486	683.434	681.257	682.554	624.512	702.935	685.486	695.683	680.516	589.463	615.293	593.587	591.958	577.002	778.314	824.574	775.834	701.321	651.907	666.712	724.474	714.265	685.743
1495	4,91_833,1994m/z		833.199	4.90883			0	0	2.82017	7.31671	18.5619	9.84105	2.7457	6.86634	8.54324	87.4269	34.9417	75.3685	8.57721	11.6135	0	57.5393	34.7689	42.0214	213.716	126.685	102.57	216.673	62.6341	104.906
1496	4,91_801,1721m/z		801.172	4.90883			2.09677	1.69312	0.248478	10.6968	20.0512	13.5546	22.5988	13.3163	27.4013	168.715	84.2384	169.953	60.1626	69.3407	48.5368	55.0355	58.8875	61.1272	391.703	233.779	155.602	320.389	107.478	199.535
1497	4,88_673,1201m/z		673.12	4.87738			33.4509	31.311	30.0331	37.0369	30.8004	27.4485	33.3859	22.3802	24.7842	37.3637	22.728	30.7609	32.9978	32.9104	35.1833	38.5391	45.0559	19.9469	45.2648	34.0178	31.4051	31.075	32.645	34.7971
1498	4,93_872,0138m/z		872.014	4.9298			59.1501	50.0514	68.4785	51.1099	63.557	37.9614	61.8175	61.447	57.9454	49.5193	44.0395	46.733	43.7478	47.3657	38.5744	82.4333	78.9473	80.9401	54.141	48.2147	48.8434	68.4639	61.6687	49.3277
1499	4,88_397,0741m/z		397.074	4.87738			13.8593	11.6174	14.3241	12.3581	13.914	13.5407	14.2107	14.9193	21.2278	31.6254	27.2346	26.8199	32.2293	34.5175	33.1334	36.929	32.9293	33.1263	95.2846	65.9873	28.69	66.2288	40.5711	54.5773
1500	4,80_600,1172m/z		600.117	4.804			160.644	95.9472	115.845	137.301	114.703	104.456	110.057	94.4411	99.1787	91.949	69.0924	105.451	45.525	40.3199	51.1725	225.523	180.573	172.479	96.3041	89.1739	96.5924	112.971	88.1751	122.87
1501	4,75_339,1287m/z		339.129	4.75158			38.1286	35.6891	48.8123	24.7365	37.3711	23.5778	35.3216	26.3166	33.2838	35.5899	30.6342	35.2827	47.5465	45.0512	48.701	4.27989	6.79384	7.63783	1.66962	7.24015	0	2.28621	8.11803	6.68858
1502	4,74_470,0032n	M-H, M+Na-2H	490.979	4.7411			45.3341	45.9124	50.3701	43.2416	41.5669	40.5154	40.7898	42.2939	41.4387	40.9981	36.1223	34.4321	28.3245	20.3151	27.3964	54.3343	64.9648	51.2723	44.3222	37.4711	46.1012	42.3413	48.0968	41.832
1503	4,72_645,0710m/z		645.071	4.72252			29.151	19.487	22.3596	17.8408	17.3306	20.2678	24.8765	20.5991	21.9153	16.1544	11.5588	16.8274	8.10838	4.67035	11.1763	34.624	47.0188	39.2837	18.3074	15.0804	17.4753	17.6381	15.8042	17.5012
1504	4,72_437,1290m/z		437.129	4.72252			31.9869	31.7983	43.9244	31.1392	27.8366	25.3227	32.1079	31.3641	34.0524	30.9479	28.0777	35.1208	27.8425	26.6471	27.8774	41.2561	29.9339	36.2104	40.0683	38.2442	34.8892	46.4423	41.8792	43.3177
1505	4,72_402,0164n	M-H, M+Na-2H	401.009	4.72252			81.7365	85.2924	80.7722	75.7181	64.0276	64.4581	84.2582	77.7417	81.399	65.1627	58.8215	61.0809	52.6379	47.7268	50.6186	104.514	114.14	110.026	75.1796	66.5165	73.3876	73.0197	82.015	77.888
1506	4,72_334,0292n	M-H, M+FA-H	333.022	4.72252			186.414	180.069	189.942	169.449	158.862	159.788	179.452	176.846	173.942	169.606	141.036	143.927	124.374	121.039	110.39	216.292	241.906	233.817	164.313	157.456	165.441	173.452	163.742	163.645
1507	4,81_161,0818m/z		161.082	4.81448			19.9141	20.4017	18.9399	17.6713	16.5747	13.883	10.5174	13.3153	12.9152	11.4431	11.455	15.6023	17.83	8.67543	34.7664	17.4753	16.0692	13.6906	3.41984	4.28214	6.17488	5.19772	4.09365	5.55422
1508	4,58_1202,2492n	M-2H, M-H	1201.24	4.57575			1055.96	749.193	820.126	1032.36	982.969	807.481	798.122	763.999	789.048	868.949	656.5	892.624	520.023	561.05	506.655	1508.51	1158.44	1254.61	961.826	746.259	817.821	882.188	771.67	971.598
1509	4,93_973,0833m/z		973.083	4.9298			133.01	105.472	150.604	110.524	74.939	74.6661	118.646	109.506	115.184	100.151	39.2693	62.0688	47.814	42.4183	46.8744	243.488	274.247	229.868	124.731	70.7088	104.29	131.785	124.567	107.4
1510	4,93_990,0793m/z		990.079	4.9298			102.335	90.6559	96.8945	71.192	74.3453	58.4998	107.568	81.482	97.3088	89.5657	29.2332	65.6535	36.3478	37.7631	26.8985	179.012	191.873	145.797	83.86	57.7195	72.6545	101.376	87.9287	74.2716
1511	5,16_443,1915m/z		443.192	5.15807			1554.8	1338.28	1549.06	1232.48	1097.52	1073.15	1362.82	1203.71	1228.98	1120.28	989.25	1207.24	1192.99	1221.03	1210.42	1108.71	1165.11	1208.62	1016.98	838.576	761.045	1118.49	951.236	848.362
1512	5,14_1011,2543m/z		1011.25	5.13947			189.951	205.952	211.68	216.323	159.158	194.822	172.836	152.505	166.184	168.036	122.868	136.23	115.971	101.295	114.277	385.429	376.4	268.178	258.319	204.247	236.814	175.702	213.404	263.934
1513	5,14_511,1787m/z		511.179	5.13947			557.937	477.449	537.982	425.344	396.195	373.873	468.912	429.314	425.432	392.267	356.087	419.453	421.946	424.925	427.704	384.975	399.303	421.894	344.108	289.105	264.86	388.738	345.836	294.506
1514	5,13_550,0926n	M-H2O-H, M-H	531.075	5.12898			486.133	551.601	730.605	316.032	305.275	317.112	551.2	407.762	479.22	525.45	374.173	557.01	449.127	472.733	395.249	1987.85	1856.65	1789.82	2758.78	1776.93	784.191	1904.49	874.613	1506.63
1515	5,11_896,1765m/z		896.177	5.10802			293.858	235.68	243.663	264.186	271.737	245.354	228.564	234.358	213.712	243.72	217.727	248.907	174.282	185.914	176.929	368.825	299.563	282.688	234.227	216.99	222.617	248.472	217.213	258.463
1516	5,10_359,0616m/z		359.062	5.09753			189.924	214.323	247.253	133.727	127.673	130.681	207.772	166.925	176.95	205.074	162.321	199.15	181.249	186.044	176.752	638.124	602.057	594.876	879.963	599.684	301.139	643.204	331.31	501.653
1517	5,08_747,1428m/z		747.143	5.07657			159.528	163.429	179.858	182.589	144.289	138.953	135.753	104.925	120.814	142.817	104.175	132.915	90.432	87.2689	88.6879	218.174	191.573	168.991	135.099	135.497	132.815	130.441	134.036	164.875
1518	5,07_949,1795m/z		949.18	5.06608			272.859	260.247	266.112	233.231	213.161	245.777	230.975	210.325	201.158	205.97	193.444	209.946	162.759	165.334	155.064	292.091	312.05	253.032	232.034	186.319	225.02	226.439	193.37	234.07
1519	5,07_498,1240n	M-H, M+Na-2H	497.117	5.06608			115.769	100.252	167.802	110.103	97.9605	134.718	109.523	95.3752	86.1442	86.1132	77.411	89.4522	55.7952	65.1411	51.8133	246.829	224.032	180.677	204.639	149.892	100.085	135.949	75.461	131.07
1520	5,01_413,1655m/z		413.166	5.01367			51.1814	49.2274	59.6864	61.3974	62.2145	58.3184	76.4841	68.8753	61.1045	89.8765	140.521	107.881	91.0224	103.474	96.4151	42.5149	25.4595	23.8737	32.7949	39.9534	21.5193	26.1516	40.3017	29.8394
1521	4,99_985,2961m/z		985.296	4.9927			184.314	178.207	149.227	47.3206	73.3291	41.413	73.4342	103.215	130.322	70.6418	25.6759	82.2577	146.195	153.637	108.647	104.777	134.517	188.942	60.814	103.321	171.417	168.764	89.0973	93.2466
1522	4,99_290,0335m/z		290.033	4.9927			10.7808	11.4357	14.6019	12.6881	11.8847	7.18043	10.6534	10.9531	9.94385	12.666	9.66606	14.2311	16.8392	15.541	17.3872	16.1058	13.6166	12.0581	20.1782	19.0058	12.6696	19.3202	17.4971	18.6243
1523	4,98_744,6508m/z		744.651	4.98222			279.696	209.96	231.664	267.058	244.142	215.586	222.123	207.404	210.278	227.673	185.06	219.567	140.59	134.858	145.2	356.257	305.308	266.76	231.499	198.797	212.103	219.786	208.011	241.802
1524	4,97_609,2314n	M+H2O-H, M+FA-H	654.26	4.97173			286.024	210.203	297.231	228.718	152.276	158.598	205.749	168.81	144.005	157.926	129.519	182.408	132.847	134.315	118.706	144.641	138.537	138.667	74.7963	76.4694	86.0967	105.57	94.705	72.7364
1525	4,97_637,2708m/z		637.271	4.97173			140.54	128.519	135.626	137.581	116.478	108.542	104.784	120.632	118.068	120.86	96.4786	118.947	105.056	109.77	108.616	116.781	100.66	120.859	91.9266	92.6561	93.0843	108.982	101.64	98.7379
1526	5,16_489,1974m/z		489.197	5.15807			33.3215	30.913	33.0906	22.3952	21.672	23.1247	25.2515	25.6285	24.3308	20.7402	23.1007	24.6529	19.423	16.8742	22.4946	24.4582	27.3685	21.7673	22.3868	17.1903	16.0191	28.0944	22.9859	18.5661
1527	4,97_604,9716m/z		604.972	4.97173			102.095	86.0097	85.3098	92.8325	79.5732	101.064	102.88	104.256	109.594	106.313	91.8537	79.9837	95.3707	101.893	93.9198	115.387	116.379	117.677	101.856	111.977	95.0301	105.543	124.635	122.545
1528	5,16_597,2758m/z		597.276	5.15807			29.6132	23.8542	18.3098	32.2107	34.4523	24.0574	56.1777	62.089	46.2451	36.7859	39.4944	62.3894	57.8574	60.2761	64.9922	51.8097	34.6562	40.3383	123.649	87.7845	61.9661	80.7925	88.0492	104.471
1529	5,17_575,2340m/z		575.234	5.16853			182.95	137.516	160.33	141.197	129.685	116.089	139.185	127.127	126.468	138.453	131.297	132.355	142.333	137.294	147.109	92.1594	95.8571	108.369	78.0613	66.2197	65.0592	110.827	97.1059	88.0791
1530	5,27_576,6269m/z		576.627	5.27337			348.042	394.451	369.754	334.381	288.001	323.635	274.095	253.345	267.365	267.115	270.589	273.347	253.277	238.442	246.027	379.133	449.745	277.723	288.573	270.506	281.828	243.803	256.17	267.266
1531	5,25_1007,2086m/z		1007.21	5.2524			209.492	250.148	234.621	229.481	206.113	205.839	226.889	232.574	188.605	211.358	174.79	166.859	155.888	136.901	162.163	378.363	463.29	341.68	338.202	267.891	296.034	254.683	294.244	292.978
1532	5,24_583,1141m/z		583.114	5.24192			244.709	242.079	264.46	220.761	178.556	210.735	189.207	149.805	193.638	171.524	148.911	176.509	125.496	122.345	123.917	270.905	289.484	218.339	177.977	176.837	171.703	153.176	159.856	197.502
1533	5,23_595,2599m/z		595.26	5.23143			76.098	77.3332	76.4419	91.9668	80.7743	66.9921	82.4254	82.794	68.2916	85.0603	74.7045	88.6578	73.6379	74.249	75.0563	103.587	66.5225	71.1772	99.5079	74.1956	62.1771	73.4833	76.9031	90.5955
1534	5,22_719,1487m/z		719.149	5.22095			54.9958	73.2618	59.8886	65.4843	64.5622	68.307	79.5129	55.4842	58.6531	52.0407	39.1617	47.9616	49.1073	51.3883	43.1201	123.627	148.984	112.121	134.665	94.4184	97.194	96.0906	117.467	95.8567
1535	5,20_413,1656m/z		413.166	5.19998			99.3334	95.3577	123.189	122.667	140.272	98.6629	171.915	152.581	152.895	163.807	178.772	162.43	185.322	198.221	178.499	34.4744	50.6781	45.5364	54.2347	106.905	80.9047	110.86	112.666	81.0731
1536	5,17_797,0646m/z		797.065	5.16853			75.653	71.4322	73.2883	50.585	50.0586	51.8986	47.4716	43.2782	41.5657	39.046	45.2783	47.9312	35.5105	36.4702	36.1744	72.8877	76.615	41.9841	48.3656	38.3505	41.1133	39.3986	37.141	57.0438
1537	5,17_760,1232n	M-H, M+Na-2H	759.116	5.16853			528.854	542.003	563.209	437.221	419.24	450.408	397.109	362.848	370.589	373.868	348.42	406.134	319.789	306.81	316.957	544.247	618.684	421.987	408.86	361.743	369.255	370.338	352.683	407.128
1538	5,17_729,0790m/z		729.079	5.16853			128.573	137.814	138.898	117.411	98.9529	118.835	102.565	83.4253	98.8891	97.3283	93.8409	97.3472	87.4122	83.1115	79.7551	145.805	135.568	109.314	91.7466	102.441	102.13	86.5254	93.3106	108.728
1539	5,17_695,0699n	M-H2O-H, M+H2O-H	713.109	5.16853			617.886	682.873	674.142	533.209	479.013	556.387	453.216	467.884	469.015	451.543	425.773	447.988	402.551	384.059	381.953	685.546	718.324	503.388	462.778	420.564	463.167	409.873	430.705	491.112
1540	5,17_673,0304m/z		673.03	5.16853			48.1537	55.1934	48.9545	42.168	34.2343	41.4358	32.99	35.8946	29.1566	27.3067	33.7478	30.4917	25.0891	21.6008	23.934	52.7326	65.6726	34.61	36.2671	31.0802	27.497	23.4801	25.3177	32.2248
1541	5,17_662,1128n	M-H, M+Cl, M+FA-H	661.106	5.16853			506.193	576.146	557.728	463.032	416.04	460.931	415.873	387.145	387.59	354.256	345.778	385.173	326.837	322.673	307.321	588.349	632.634	418.803	396.503	381.989	388.997	388.352	371.357	401.264
1542	5,17_646,1295n	M-H, M+Na-2H, M+FA-H	645.122	5.16853	Procyanidin dimer 1, formic acid and sodium adduct	Flavan-3-ols	2947.29	3177.7	3133.25	2528.03	2287.53	2580.86	2116.75	2203.38	2156.17	2107.66	2129.07	2162.37	1873.45	1769.15	1806.87	3118.97	3322.62	2245.99	2158.58	1945.96	2131.64	1973.68	2001.99	2221.39
1543	5,17_640,1302m/z		640.13	5.16853			133.466	139.755	164.808	106.617	94.0348	103.2	112.705	98.6959	96.6659	115.119	91.4434	108.112	102.209	102.236	86.3858	157.562	139.791	107.282	143.513	99.4856	87.0678	121.098	86.2832	98.2194
1544	5,17_572,1536n	M+Na-2H, M+Cl	593.128	5.16853			1605.93	1701.75	1737.63	1431.64	1366.93	1361.24	1243.94	1187.49	1194.8	1219.53	1204.53	1312.11	1064.9	1031.68	1035.37	1901.91	1804.21	1389.11	1279.31	1167.27	1199.96	1176.48	1154.75	1296.85
1545	5,17_426,0944n	M-H2O-H, M-H	425.087	5.16853			364.314	396.625	386.933	314.775	281.729	294.764	250.17	254.073	248.666	246.16	233.322	245.28	218.503	209.784	209.064	389.11	420.73	276.782	263.98	234.316	245.885	219.92	229.23	260.407
1546	4,97_429,2121m/z		429.212	4.97173			49.4056	47.7563	43.6423	50.9358	38.9882	38.9171	34.9749	40.7519	39.3614	38.5396	36.9304	37.107	33.7202	33.8293	38.4498	39.0652	28.1563	31.126	30.3794	26.8478	31.549	33.401	36.7443	26.295
1547	4,96_863,1814m/z		863.181	4.96125			425.138	463.19	473.537	437.957	446.785	389.477	477.783	431.095	429.84	389.326	318.41	351.358	338.004	335.366	320.39	683.645	692.549	605.504	597.438	486.771	553.846	455.961	512.742	543.539
1548	4,96_491,9856n	M-H, M+FA-H	536.984	4.96125			258.957	278.858	258.014	265.031	265.7	259.439	275.722	275.779	275.121	278.462	266.078	245.945	250.932	244.952	255.37	301.696	309.941	308.916	293.357	274.316	281.155	307.433	289.18	300.74
1549	4,93_1033,0185m/z		1033.02	4.9298			53.1465	53.3808	68.7166	54.2997	37.7172	41.6814	61.1171	52.1151	62.2391	47.7655	27.6139	45.594	35.76	27.391	37.828	88.512	111.15	87.2262	60.2929	38.087	45.7488	57.0823	48.5205	58.0884
1550	4,93_1028,0345m/z		1028.03	4.9298			51.0015	53.1738	56.3129	56.9717	46.4789	36.8589	59.0828	59.3479	63.0915	57.751	28.6137	34.898	26.9343	21.5505	24.2781	79.8271	80.9559	80.9593	63.9828	42.6074	52.0092	58.1592	49.0543	53.8622
1551	4,93_1025,0468m/z		1025.05	4.9298			67.8267	43.4037	67.9012	61.1575	43.5672	29.9397	56.7937	45.1726	54.2156	56.3008	31.4235	39.8431	34.1553	44.7934	26.9333	91.1683	100.494	90.0777	57.8691	30.2813	48.6573	71.2495	62.1892	55.8526
1552	4,93_1024,0639m/z		1024.06	4.9298			80.6573	91.0879	83.78	74.7565	52.6937	55.2621	77.2518	67.7145	76.7532	84.1035	43.5572	59.6894	51.4844	53.0168	48.8076	105.821	134.94	124.29	86.8732	59.9891	71.7082	82.5854	80.3597	86.9727
1553	4,93_1020,0511m/z		1020.05	4.9298			57.4123	45.586	49.7326	44.6646	37.7139	43.2613	44.9222	51.5472	56.6885	31.654	21.8076	28.2757	23.3955	21.5123	23.9005	74.3693	66.3229	80.2823	43.8525	34.0335	37.4125	58.1733	52.1686	44.2974
1554	4,93_1018,0492m/z		1018.05	4.9298			67.1642	55.3768	66.8043	52.5027	41.2066	34.8094	60.0078	54.2214	60.8243	54.7513	29.9025	41.6969	31.0199	29.7988	29.6024	105.849	110.022	89.7605	55.1269	43.5431	40.9087	66.1667	57.3026	42.0435
1555	4,93_1017,0484m/z		1017.05	4.9298			121.855	118.47	138.947	121.05	91.9916	97.9084	138.804	108.662	114.336	113.624	75.0874	82.2585	63.936	66.6471	60.0333	188.803	230.036	184.028	133.629	94.5317	105.211	145.572	123.031	122.735
1556	4,93_1012,0629m/z		1012.06	4.9298			65.7151	58.6517	60.2679	53.4909	46.5403	38.5558	70.9752	61.1136	70.8952	64.8284	27.1113	41.4272	33.3686	30.9503	29.9194	92.9796	111.658	89.8313	55.5459	39.7948	49.6461	65.3053	58.387	55.3962
1557	4,93_1009,0601m/z		1009.06	4.9298			59.6082	51.1805	66.5782	43.1018	45.1463	30.5131	48.8342	52.8566	44.9301	48.0682	25.0602	32.4609	26.3562	17.147	38.0297	86.2437	95.6472	81.133	55.2886	35.4258	48.6658	59.5306	59.3152	45.2251
1558	4,93_1006,0547m/z		1006.05	4.9298			53.5912	44.8768	57.7923	45.7822	24.0044	31.2248	53.6293	45.2362	38.2373	24.6113	18.6509	16.4274	14.9168	11.2446	12.9648	91.1812	85.8459	78.6266	51.4209	28.8014	40.6834	60.0076	45.5818	36.5696
1559	4,93_1003,0743m/z		1003.07	4.9298			64.7974	54.1911	74.7507	48.972	52.827	38.1912	70.1952	54.1721	58.1494	61.2978	28.0526	37.1771	33.7561	31.1365	29.4288	113.491	122.304	85.2778	71.0472	38.7172	43.9507	55.4696	67.207	55.0407
1560	4,93_1002,0832m/z		1002.08	4.9298			121.816	129.838	159.904	113.487	99.4986	90.7884	153.241	108.538	139.965	114.07	67.6656	74.9841	66.1383	70.1131	57.5389	225.15	257.826	210.49	129.177	98.272	117.086	142.638	121.713	123.402
1561	4,93_998,0714m/z		998.071	4.9298			48.768	45.9484	64.543	33.1052	21.2827	21.8562	55.982	46.9143	38.0214	40.2474	8.13892	19.1242	16.8517	14.7682	14.2949	89.222	109.26	69.2225	47.4511	36.2051	34.4624	61.9283	49.7213	52.2425
1562	4,93_996,0678m/z		996.068	4.9298			46.6211	47.8737	53.6445	42.8779	29.1824	35.0542	49.0356	39.3601	46.5668	32.502	21.2308	29.8133	21.6368	25.8442	16.1441	83.2668	90.6549	75.1137	45.5866	29.7869	42.372	51.4776	42.6016	32.1825
1563	4,93_995,0665m/z		995.067	4.9298			107.678	89.7835	123.685	89.7436	80.2633	64.7892	109.926	76.8438	95.0791	104.006	45.5823	72.0533	52.7836	54.757	42.5185	176.561	215.569	168.894	97.3011	70.8845	78.6178	118.195	92.8948	95.7422
1564	4,93_1040,0326n	M-2H, M-H	1039.03	4.9298			178.754	189.906	204.352	180.69	162.642	142.149	191.12	190.914	202.336	181.811	126.585	148.369	120.168	107.066	107.764	243.658	286.715	256.373	182.438	150.161	182.007	191.143	202.421	180.563
1565	4,93_1045,0428m/z		1045.04	4.9298			113.4	98.7324	114.683	102.01	92.4258	82.4951	102.508	96.0395	105.369	107.088	73.9649	88.7998	67.1944	65.9861	54.8816	138.723	139.996	122.266	105.067	84.0846	104.166	111.021	101.205	102.417
1566	4,93_1046,0432m/z		1046.04	4.9298			46.5824	46.2617	45.2221	55.0966	55.785	40.8203	42.6239	49.7898	47.4598	44.3215	30.98	34.713	31.0546	33.6848	23.8375	81.4594	65.007	63.5318	53.5824	39.1851	42.6625	53.7991	46.3053	37.0882
1567	4,93_1055,0009m/z		1055	4.9298			58.1373	50.2696	58.9306	43.7192	50.1974	52.0938	49.3757	57.8973	52.4593	50.3364	36.6186	48.4843	38.8374	47.44	33.9571	75.9397	84.71	74.8312	51.8293	45.6205	47.4261	77.2417	57.6657	54.1537
1568	4,95_538,1190n	M-H, M+Na-2H	537.112	4.95077			309.531	212.271	404.525	224.141	143.668	196.23	239.246	147.85	142.178	210.561	166.11	154.337	127.927	140.913	78.5146	66.0337	67.3118	52.9941	16.9018	4.2308	26.8638	34.3414	19.0585	15.2079
1569	4,94_794,1543n	M-H2O-H, M-H	793.147	4.94028			80.6375	109.087	166.344	65.467	43.0949	41.8288	102.665	67.3949	80.6893	94.2707	22.8207	77.738	48.7815	48.6747	45.7674	540.555	500.078	457.944	560.625	296.779	142.092	366.803	139.577	264.089
1570	4,94_757,0211m/z		757.021	4.94028			77.5494	68.7771	88.9188	77.5238	66.5292	60.3653	84.7654	71.0445	60.9183	70.9775	57.7971	63.1444	58.1831	59.4198	61.105	69.794	71.6553	59.7092	59.9008	52.0235	53.877	57.0294	63.7477	54.5514
1571	4,94_671,1100m/z		671.11	4.94028			24.2628	27.1346	29.3296	16.6288	11.0711	6.19431	21.3598	9.80554	17.7384	22.8462	3.53992	12.0782	6.81668	7.23412	2.30191	110.243	102.411	89.8545	122.783	55.8333	32.7853	95.033	32.4045	51.9783
1572	4,94_522,0174m/z		522.017	4.94028			88.1494	90.7407	92.2197	91.1625	76.4467	84.276	98.0006	88.914	91.5432	88.5784	83.4744	83.9753	80.4937	79.7844	74.5531	94.2578	101.74	95.703	81.7823	87.2808	85.7129	87.2795	93.8652	86.6034
1573	4,94_409,0097m/z		409.01	4.94028			44.7288	36.4208	40.2853	46.1539	41.157	36.8923	43.0829	44.7614	33.469	44.0321	33.1214	40.157	32.2709	33.0633	24.6088	59.814	62.1063	53.9457	44.7581	41.3978	41.1579	51.0948	48.0843	43.6396
1574	4,94_396,0125m/z		396.012	4.94028			46.6978	49.8551	51.6599	46.7044	36.182	43.3332	50.4301	55.2464	53.8354	51.8293	41.5209	39.1517	40.6254	44.2652	39.3463	56.7867	56.8339	54.0917	49.8293	44.4416	52.3897	55.9479	42.9371	46.4406
1575	4,93_979,1002m/z		979.1	4.9298			400.43	353.435	466.502	347.064	279.672	244.733	383.422	335.147	336.678	347.458	182.527	249.317	178.591	158.875	161.862	781.484	914.63	721.013	423.642	283.77	335.394	457.008	398.206	366.644
1576	4,94_343,0301m/z		343.03	4.94028			19.2867	13.1689	23.5375	14.5859	11.3731	16.1936	20.7664	20.0189	16.5865	16.4496	6.04312	14.3536	10.5795	8.39096	10.9226	26.8975	24.2406	21.7948	14.1541	10.2005	8.8275	15.1062	12.0393	12.0476
1577	4,94_328,0409n	M-H2O-H, M+Na-2H	309.023	4.94028			140.545	127.849	145.289	121.948	103.183	96.1127	131.753	111.228	118.493	114.612	84.9287	99.5487	87.2707	86.9561	82.1721	148.684	171.003	147.667	113.681	93.0038	107.048	123.86	110.064	97.095
1578	4,94_134,0369m/z		134.037	4.94028			14.0567	13.6331	15.2009	13.0595	10.281	13.0177	9.07513	14.1683	10.5021	14.2454	9.4972	10.8502	9.09772	7.99352	9.1889	23.0869	18.7314	19.8418	11.6497	11.5736	12.1765	16.4757	13.6372	11.4329
1579	4,93_1358,0898m/z		1358.09	4.9298			42.4964	44.7549	52.0327	32.3433	27.5441	10.7336	50.8772	21.5516	37.3361	31.8766	15.3072	30.6854	11.7411	7.8576	11.7055	79.1162	104.202	62.4547	35.6637	28.9199	25.7374	47.5468	38.1581	25.6636
1580	4,93_1352,0840n	M-2H, M-H, M+Na-2H	1351.08	4.9298			210.09	210.266	246.486	189.944	157.169	129.6	227.594	205.27	219.994	201.665	72.7494	128.586	84.3431	95.5337	58.0589	396.571	440.123	362.096	230.799	152.195	189.983	241.591	199.717	186.623
1581	4,93_1314,1357n	M-H, M+Na-2H	1335.11	4.9298			233.576	221.944	292.333	217.53	151.701	120.632	280.144	208.557	221.335	205.543	83.6551	121.137	89.4564	79.7433	51.5223	539	651.309	505.818	277.927	166.053	194.545	305.943	251.49	235.837
1582	4,93_1329,0945m/z		1329.09	4.9298			52.5087	43.8712	51.0842	33.9864	22.4099	22.8143	53.6126	34.9638	39.8272	37.2907	8.91595	9.00783	6.92953	0	9.55844	118.236	159.996	107.031	59.8001	19.4787	38.7249	56.5333	30.3055	40.5652
1583	4,93_1061,0112m/z		1061.01	4.9298			66.6663	44.424	56.995	56.9516	52.7013	54.7987	65.4649	48.1963	72.1616	50.2692	37.2813	47.7076	40.8639	36.1193	40.6091	65.4236	72.7515	69.7778	52.6642	45.6996	49.9351	67.3728	64.2931	65.6571
1584	4,94_314,0484m/z		314.048	4.94028			17.4831	15.8875	19.7955	12.0016	10.9437	11.4372	13.396	16.5073	11.8267	17.0924	12.1965	15.1916	10.3622	13.7492	7.17493	22.1897	23.6131	20.9912	17.6972	14.3268	13.7822	18.5946	13.9156	13.8195
1585	14,01_564,3299m/z		564.33	14.0086			76.9535	56.9095	98.7296	53.6981	81.0814	74.6348	11.5027	48.3157	44.2174	61.5292	50.5842	6.77956	7.44894	2.24368	1.94632	130.997	123.178	111.599	69.8585	56.3044	62.4913	36.5158	38.2979	49.8474
